# Supplementary material for: 4-(1-Allyl-4,5-diphenyl-1H-imidazol-2-yl)-N,N-dimethyl­aniline
Source: Acta Crystallogr Sect E Struct Rep Online. 2013 Mar 9;69(Pt 4):o527–8. doi: 10.1107/S1600536813006326 (PMC3629582; doi:10.1107/S1600536813006326)
Supplement: Supplementary file 1 [file e-69-0o527-sup1.cif]

##############################################################################
#                                                                            #
# This CIF contains the data in a paper accepted for publication in          #
# Acta Crystallographica Section E. It conforms to the requirements of       #
# Notes for Authors for Acta Crystallographica Section E, and has been       #
# peer reviewed under the auspices of the IUCr Commission on Journals.       #
#                                                                            #
# Full details of the Crystallographic Information File format               #
# are given in the paper "The Crystallographic Information File (CIF):       #
# a New Standard Archive File for Crystallography" by S. R. Hall, F. H.      #
# Allen and I. D. Brown [Acta Cryst. (1991), A47, 655-685].                  #
#                                                                            #
# The current version of the core CIF dictionary is obtainable from          #
# ftp://ftp.iucr.org/pub/cif_core.dic.                                       #
#                                                                            #
# Software is freely available for graphical display of the structure(s)     #
# in this CIF. For information consult the CIF software page                 #
# http://www.iucr.org/resources/cif/software.                                #
#                                                                            #
# This file may be used for bona fide research purposes within the           #
# scientific community so long as proper attribution is given to the journal # 
# article from which it was obtained.                                        #
#                                                                            #
##############################################################################
data_global
_audit_creation_method     'PLATON <TABLE ACC> option'
_journal_date_recd_electronic     2013-02-25
_journal_date_accepted     2013-03-05
_journal_name_full     'Acta Crystallographica, Section E'
_journal_year     2013
_journal_volume     69
_journal_issue      4
_journal_page_first     o527
_journal_page_last     o528
_journal_paper_category     QO
_journal_paper_doi     10.1107/S1600536813006326
_journal_coeditor_code     SJ5302
_publ_contact_author_name
;
Shaaban Kamel Mohamed
;
_publ_contact_author_address
;
Chemistry Department,
Faculty of Science,
Minia University,
61519 El-Minia,
Egypt
;
_publ_contact_author_email     'shaabankamel@yahoo.com, akkurt@erciyes.edu.tr'
_publ_contact_author_fax     ?
_publ_contact_author_phone     ?
_publ_section_title
;\
4-(1-Allyl-4,5-diphenyl-1<i>H</i>-imidazol-2-yl)-<i>N</i>,<i>N</i>-\
dimethylaniline
;
loop_
    _publ_author_name
    _publ_author_address
    'Mehmet Akkurt'
;
Department of Physics,
Faculty of Sciences,
Erciyes University,
38039 Kayseri,
Turkey
;
    'Frank R. Fronczek'
;
Department of Chemistry,
Louisiana State University,
Baton Rouge,
LA 70803-1804,
USA
;
    'Shaaban K. Mohamed'
;
Chemistry Department,
Faculty of Science,
Minia University,
El-Minia,
Egypt
Chemistry and Environmental Division,
Manchester Metropolitan University,
Manchester M1 5GD,
England
;
    'Avtandil H. Talybov'
;
Manedaliev Institute of Petrochemical Processes,
National Academy of Sciences of Azerbaijan,
Baku,
Azerbaijan
;
    'Adel A. E. Marzouk'
;
Manedaliev Institute of Petrochemical Processes,
National Academy of Sciences of Azerbaijan,
Baku,
Azerbaijan
Pharmaceutical Chemistry Department,
Faculty of Pharmacy,
Al Azhar University,
Egypt
;
    'Antar A. Abdelhamid'
;
Chemistry and Environmental Division,
Manchester Metropolitan University,
Manchester M1 5GD,
England
;
data_I
_chemical_name_systematic
;\
4-(1-Allyl-4,5-diphenyl-1<i>H</i>-imidazol-2-yl)-<i>N</i>,<i>N</i>-\
dimethylaniline
;
_chemical_name_common     ?
_chemical_formula_moiety     'C26 H25 N3'
_chemical_formula_sum     'C26 H25 N3'
_chemical_formula_structural     ?
_chemical_formula_iupac     'C26 H25 N3'
_chemical_formula_weight     379.49
_chemical_melting_point     ?
_symmetry_cell_setting     triclinic
_symmetry_space_group_name_H-M     'P -1'
_symmetry_space_group_name_Hall     '-P 1'
loop_
    _symmetry_equiv_pos_site_id
    _symmetry_equiv_pos_as_xyz
    1 x,y,z
    2 -x,-y,-z
_cell_length_a     9.4259(7)
_cell_length_b     10.2028(7)
_cell_length_c     44.721(3)
_cell_angle_alpha     94.711(2)
_cell_angle_beta     94.096(2)
_cell_angle_gamma     107.359(2)
_cell_volume     4070.2(5)
_cell_formula_units_Z     8
_cell_measurement_reflns_used     9806
_cell_measurement_theta_min     4.57
_cell_measurement_theta_max     67.50
_cell_measurement_temperature     90.0(5)
_cell_special_details
;
;
_exptl_crystal_description     'fragment'
_exptl_crystal_colour     'colourless'
_exptl_crystal_size_max     0.310
_exptl_crystal_size_mid     0.290
_exptl_crystal_size_min     0.170
_exptl_crystal_size_rad     ?
_exptl_crystal_density_diffrn     1.239
_exptl_crystal_density_meas     ?
_exptl_crystal_density_method     'Not Measured'
_exptl_crystal_F_000     1616
_exptl_absorpt_coefficient_mu     0.565
_exptl_absorpt_correction_type     multi-scan
_exptl_absorpt_process_details     '(SADABS; Sheldrick, 2004)'
_exptl_absorpt_correction_T_min     0.844
_exptl_absorpt_correction_T_max     0.910
_exptl_special_details
;
;
_diffrn_ambient_temperature     90.0(5)
_diffrn_radiation_type     'CuK\a'
_diffrn_radiation_wavelength     1.54184
_diffrn_radiation_source     'I\mS microfocus'
_diffrn_radiation_monochromator     'QUAZAR multilayer optics'
_diffrn_measurement_device_type     'Bruker Kappa APEXII DUO'
_diffrn_measurement_method     '\f and \w scans'
_diffrn_detector_area_resol_mean     ?
_diffrn_reflns_number     26145
_diffrn_reflns_av_R_equivalents     0.0284
_diffrn_reflns_av_sigmaI/netI     0.0543
_diffrn_reflns_theta_min     4.57
_diffrn_reflns_theta_max     68.13
_diffrn_reflns_theta_full     25.00
_diffrn_measured_fraction_theta_max     0.919
_diffrn_measured_fraction_theta_full     0.893
_diffrn_reflns_limit_h_min     -10
_diffrn_reflns_limit_h_max     11
_diffrn_reflns_limit_k_min     -6
_diffrn_reflns_limit_k_max     12
_diffrn_reflns_limit_l_min     -53
_diffrn_reflns_limit_l_max     53
_diffrn_reflns_reduction_process
;
;
_diffrn_standards_number     0
_diffrn_standards_interval_count     ?
_diffrn_standards_decay_%     ?
_refine_special_details
;
Refinement on <i>F</i>^2^ for ALL reflections except those flagged by the user
for potential systematic errors. Weighted <i>R</i>-factors <i>wR</i> and all
goodnesses of fit <i>S</i> are based on <i>F</i>^2^, conventional
<i>R</i>-factors <i>R</i> are based on <i>F</i>, with <i>F</i> set to zero for
negative <i>F</i>^2^. The observed criterion of <i>F</i>^2^ > \s(<i>F</i>^2^)
is used only for calculating -<i>R</i>-factor-obs <i>etc</i>. and is not
relevant to the choice of reflections for refinement. <i>R</i>-factors based
on <i>F</i>^2^ are statistically about twice as large as those based on
<i>F</i>, and <i>R</i>-factors based on ALL data will be even larger.
;
_reflns_number_total     13651
_reflns_number_gt     13253
_reflns_threshold_expression     I>2\s(I)
_refine_ls_structure_factor_coef     Fsqd
_refine_ls_matrix_type     full
_refine_ls_R_factor_all     0.0441
_refine_ls_R_factor_gt     0.0432
_refine_ls_wR_factor_gt     0.1169
_refine_ls_wR_factor_ref     0.1179
_refine_ls_goodness_of_fit_ref     1.027
_refine_ls_restrained_S_all     1.024
_refine_ls_number_reflns     13651
_refine_ls_number_parameters     1054
_refine_ls_number_restraints     72
_refine_ls_number_constraints     ?
_refine_ls_hydrogen_treatment     constr
_refine_ls_weighting_scheme     calc
_refine_ls_weighting_details
         'calc w=1/[\s^2^(Fo^2^)+(0.0564P)^2^+1.1958P] where P=(Fo^2^+2Fc^2^)/3'
_atom_sites_solution_hydrogens     geom
_atom_sites_solution_primary     direct
_atom_sites_solution_secondary     difmap
_refine_ls_shift/su_max     0.001
_refine_ls_shift/su_mean     0.000
_refine_diff_density_max     0.288
_refine_diff_density_min     -0.285
_refine_ls_extinction_method     'none'
_refine_ls_abs_structure_details     ?
_refine_ls_abs_structure_Flack     .
loop_
    _atom_type_symbol
    _atom_type_description
    _atom_type_scat_dispersion_real
    _atom_type_scat_dispersion_imag
    _atom_type_scat_source
    C C 0.0181 0.0091 ' International Tables Vol C Tables 4.2.6.8 and 6.1.1.4'
    H H 0.0000 0.0000 ' International Tables Vol C Tables 4.2.6.8 and 6.1.1.4'
    N N 0.0311 0.0180 ' International Tables Vol C Tables 4.2.6.8 and 6.1.1.4'
_computing_data_collection     'APEX2 (Bruker, 2005)'
_computing_cell_refinement     'SAINT (Bruker, 2005)'
_computing_data_reduction     'SAINT (Bruker, 2005)'
_computing_structure_solution     'SHELXS97 (Sheldrick, 2008)'
_computing_structure_refinement     'SHELXL97 (Sheldrick, 2008)'
_computing_molecular_graphics     'ORTEP-3 for Windows (Farrugia, 2012)'
_computing_publication_material
                                'WinGX (Farrugia, 2012) and PLATON (Spek, 2009)'
loop_
    _atom_site_type_symbol
    _atom_site_label
    _atom_site_fract_x
    _atom_site_fract_y
    _atom_site_fract_z
    _atom_site_U_iso_or_equiv
    _atom_site_thermal_displace_type
    _atom_site_calc_flag
    _atom_site_refinement_flags
    _atom_site_occupancy
    _atom_site_disorder_assembly
    _atom_site_disorder_group
    N N1 0.2373(2) 0.0763(2) 0.11871(4) 0.0225(5) Uani d . 1.000 . .
    N N2 0.2148(2) -0.1476(2) 0.10855(4) 0.0214(5) Uani d . 1.000 . .
    N N3 0.2954(2) -0.0143(2) -0.02847(4) 0.0318(6) Uani d . 1.000 . .
    C C1 0.2128(2) 0.0195(3) 0.14483(5) 0.0218(6) Uani d . 1.000 . .
    C C2 0.2006(2) -0.1205(2) 0.13908(5) 0.0188(6) Uani d . 1.000 . .
    C C3 0.2368(2) -0.0300(2) 0.09676(5) 0.0212(6) Uani d . 1.000 . .
    C C4 0.2551(2) -0.0165(2) 0.06473(5) 0.0229(6) Uani d . 1.000 . .
    C C5 0.3112(2) -0.1115(2) 0.04883(4) 0.0255(6) Uani d . 1.000 . .
    C C6 0.3242(2) -0.1122(2) 0.01854(5) 0.0275(6) Uani d . 1.000 . .
    C C7 0.2839(2) -0.0157(2) 0.00186(5) 0.0272(6) Uani d . 1.000 . .
    C C8 0.2299(3) 0.0816(2) 0.01796(5) 0.0305(7) Uani d . 1.000 . .
    C C9 0.2160(3) 0.0794(2) 0.04828(5) 0.0294(7) Uani d . 1.000 . .
    C C10 0.3390(3) -0.1217(2) -0.04546(5) 0.0338(7) Uani d . 1.000 . .
    C C11 0.2454(4) 0.0836(3) -0.04489(5) 0.0426(9) Uani d . 1.000 . .
    C C12 0.2655(3) 0.2194(3) 0.11544(5) 0.0293(7) Uani d U 1.000 . .
    C C13 0.1396(3) 0.2691(3) 0.11371(5) 0.0326(7) Uani d U 1.000 . .
    C C14 -0.0106(3) 0.1854(4) 0.11112(7) 0.0455(10) Uani d U 1.000 . .
    C C15 0.1976(3) 0.0965(3) 0.17334(5) 0.0204(7) Uani d . 1.000 . .
    C C16 0.3228(3) 0.1963(3) 0.18926(6) 0.0266(7) Uani d . 1.000 . .
    C C17 0.3100(3) 0.2654(3) 0.21664(6) 0.0342(8) Uani d . 1.000 . .
    C C18 0.1747(3) 0.2333(3) 0.22898(5) 0.0271(7) Uani d . 1.000 . .
    C C19 0.0506(3) 0.1338(3) 0.21314(6) 0.0301(7) Uani d . 1.000 . .
    C C20 0.0635(3) 0.0657(3) 0.18609(6) 0.0271(7) Uani d . 1.000 . .
    C C21 0.1826(2) -0.2274(3) 0.15890(5) 0.0235(7) Uani d . 1.000 . .
    C C22 0.2333(3) -0.1946(3) 0.19014(6) 0.0245(7) Uani d . 1.000 . .
    C C23 0.2137(2) -0.2950(3) 0.20945(5) 0.0241(6) Uani d . 1.000 . .
    C C24 0.1430(3) -0.4351(3) 0.19829(6) 0.0289(7) Uani d . 1.000 . .
    C C25 0.0963(3) -0.4674(3) 0.16783(6) 0.0247(6) Uani d . 1.000 . .
    C C26 0.1177(3) -0.3648(3) 0.14864(5) 0.0242(6) Uani d . 1.000 . .
    N N4 0.7512(2) 0.6001(2) 0.12200(4) 0.0209(5) Uani d . 1.000 . .
    N N5 0.7198(2) 0.3771(2) 0.10856(4) 0.0233(6) Uani d . 1.000 . .
    N N6 0.8391(2) 0.60149(19) -0.02239(4) 0.0297(6) Uani d . 1.000 . .
    C C27 0.7197(2) 0.5349(3) 0.14697(5) 0.0217(6) Uani d . 1.000 . .
    C C28 0.7030(2) 0.3949(3) 0.13924(5) 0.0214(7) Uani d . 1.000 . .
    C C29 0.7482(3) 0.4988(3) 0.09882(5) 0.0242(7) Uani d . 1.000 . .
    C C30 0.7712(3) 0.5301(2) 0.06782(5) 0.0253(7) Uani d . 1.000 . .
    C C31 0.6640(2) 0.4604(2) 0.04421(4) 0.0236(6) Uani d . 1.000 . .
    C C32 0.6854(2) 0.4832(2) 0.01452(4) 0.0245(6) Uani d . 1.000 . .
    C C33 0.8168(2) 0.5775(2) 0.00714(4) 0.0242(6) Uani d . 1.000 . .
    C C34 0.9247(2) 0.6485(2) 0.03105(4) 0.0256(6) Uani d . 1.000 . .
    C C35 0.9023(2) 0.6255(2) 0.06057(4) 0.0246(6) Uani d . 1.000 . .
    C C36 0.7416(3) 0.5088(3) -0.04678(5) 0.0340(7) Uani d . 1.000 . .
    C C37 0.9868(2) 0.6789(2) -0.02920(5) 0.0319(7) Uani d . 1.000 . .
    C C38 0.7531(3) 0.7391(3) 0.11852(5) 0.0330(7) Uani d U 1.000 . .
    C C39 0.6072(5) 0.7582(3) 0.11284(7) 0.0582(13) Uani d U 1.000 . .
    C C40 0.4714(3) 0.6564(3) 0.11080(6) 0.0381(8) Uani d U 1.000 . .
    C C41 0.7057(3) 0.6071(3) 0.17633(5) 0.0215(7) Uani d . 1.000 . .
    C C42 0.8321(3) 0.7035(3) 0.19241(5) 0.0240(6) Uani d . 1.000 . .
    C C43 0.8207(3) 0.7712(3) 0.22014(5) 0.0296(7) Uani d . 1.000 . .
    C C44 0.6851(3) 0.7409(3) 0.23226(5) 0.0274(7) Uani d . 1.000 . .
    C C45 0.5594(3) 0.6443(3) 0.21616(6) 0.0319(8) Uani d . 1.000 . .
    C C46 0.5707(3) 0.5774(3) 0.18895(6) 0.0287(7) Uani d . 1.000 . .
    C C47 0.6799(3) 0.2826(3) 0.15742(5) 0.0244(7) Uani d . 1.000 . .
    C C48 0.7280(3) 0.3056(3) 0.18890(6) 0.0272(7) Uani d . 1.000 . .
    C C49 0.7047(3) 0.2001(3) 0.20674(6) 0.0301(8) Uani d . 1.000 . .
    C C50 0.6320(3) 0.0621(3) 0.19375(6) 0.0318(8) Uani d . 1.000 . .
    C C51 0.5880(3) 0.0386(3) 0.16323(6) 0.0294(7) Uani d . 1.000 . .
    C C52 0.6133(3) 0.1470(3) 0.14535(5) 0.0269(7) Uani d . 1.000 . .
    N N7 0.1237(2) 0.4775(2) 0.37921(4) 0.0237(6) Uani d . 1.000 . .
    N N8 0.1092(2) 0.2697(2) 0.39208(4) 0.0223(5) Uani d . 1.000 . .
    N N9 0.3624(2) 0.6246(2) 0.52295(4) 0.0296(6) Uani d . 1.000 . .
    C C53 0.0650(2) 0.3835(3) 0.35288(5) 0.0215(6) Uani d . 1.000 . .
    C C54 0.0609(2) 0.2603(3) 0.36195(5) 0.0210(6) Uani d . 1.000 . .
    C C55 0.1460(2) 0.4029(3) 0.40159(5) 0.0202(6) Uani d . 1.000 . .
    C C56 0.2035(2) 0.4637(2) 0.43285(5) 0.0215(6) Uani d . 1.000 . .
    C C57 0.1198(2) 0.4171(2) 0.45651(4) 0.0249(6) Uani d . 1.000 . .
    C C58 0.1709(2) 0.4695(2) 0.48622(4) 0.0250(6) Uani d . 1.000 . .
    C C59 0.3097(2) 0.5707(2) 0.49347(4) 0.0245(6) Uani d . 1.000 . .
    C C60 0.3935(2) 0.6186(2) 0.46961(4) 0.0261(6) Uani d . 1.000 . .
    C C61 0.3402(2) 0.5655(2) 0.43999(4) 0.0249(6) Uani d . 1.000 . .
    C C62 0.2913(3) 0.5566(3) 0.54715(5) 0.0357(8) Uani d . 1.000 . .
    C C63 0.5181(2) 0.7089(2) 0.52963(5) 0.0318(6) Uani d . 1.000 . .
    C C64 0.1307(3) 0.6229(3) 0.38245(5) 0.0285(7) Uani d U 1.000 . .
    C C65 -0.0166(3) 0.6434(3) 0.38863(6) 0.0370(8) Uani d U 1.000 . .
    C C66 -0.1441(4) 0.5484(4) 0.38728(8) 0.0576(11) Uani d U 1.000 . .
    C C67 0.0223(3) 0.4310(3) 0.32416(5) 0.0217(6) Uani d . 1.000 . .
    C C68 0.1276(3) 0.5165(3) 0.30879(6) 0.0273(7) Uani d . 1.000 . .
    C C69 0.0867(3) 0.5522(3) 0.28131(6) 0.0305(7) Uani d . 1.000 . .
    C C70 -0.0601(3) 0.5072(3) 0.26886(6) 0.0306(8) Uani d . 1.000 . .
    C C71 -0.1656(3) 0.4231(3) 0.28393(5) 0.0311(8) Uani d . 1.000 . .
    C C72 -0.1276(3) 0.3864(3) 0.31209(6) 0.0291(7) Uani d . 1.000 . .
    C C73 0.0208(2) 0.1250(3) 0.34245(5) 0.0218(6) Uani d . 1.000 . .
    C C74 0.0372(2) 0.1210(3) 0.31201(5) 0.0232(7) Uani d . 1.000 . .
    C C75 -0.0043(3) -0.0062(3) 0.29449(5) 0.0295(7) Uani d . 1.000 . .
    C C76 -0.0585(3) -0.1265(3) 0.30642(6) 0.0312(8) Uani d . 1.000 . .
    C C77 -0.0748(3) -0.1243(3) 0.33720(6) 0.0319(7) Uani d . 1.000 . .
    C C78 -0.0350(2) 0.0003(3) 0.35543(5) 0.0248(7) Uani d . 1.000 . .
    N N10 0.6152(2) 0.9552(2) 0.38150(4) 0.0214(5) Uani d . 1.000 . .
    N N11 0.6021(2) 0.7439(2) 0.39089(4) 0.0229(5) Uani d . 1.000 . .
    N N12 0.8247(2) 1.0142(2) 0.52795(4) 0.0344(6) Uani d . 1.000 . .
    C C79 0.5611(2) 0.8690(2) 0.35378(5) 0.0201(6) Uani d . 1.000 . .
    C C80 0.5576(2) 0.7430(3) 0.36100(5) 0.0229(7) Uani d . 1.000 . .
    C C81 0.6361(2) 0.8744(3) 0.40265(5) 0.0227(6) Uani d . 1.000 . .
    C C82 0.6905(2) 0.9192(3) 0.43469(5) 0.0255(7) Uani d . 1.000 . .
    C C83 0.7593(2) 0.8385(2) 0.45046(4) 0.0268(6) Uani d . 1.000 . .
    C C84 0.8034(2) 0.8686(2) 0.48108(5) 0.0282(6) Uani d . 1.000 . .
    C C85 0.7808(2) 0.9826(2) 0.49751(5) 0.0276(7) Uani d . 1.000 . .
    C C86 0.7106(3) 1.0622(3) 0.48165(5) 0.0299(7) Uani d . 1.000 . .
    C C87 0.6651(2) 1.0298(2) 0.45109(4) 0.0288(7) Uani d . 1.000 . .
    C C88 0.8852(3) 0.9236(3) 0.54479(5) 0.0352(7) Uani d . 1.000 . .
    C C89 0.7915(3) 1.1269(3) 0.54418(5) 0.0420(9) Uani d . 1.000 . .
    C C90 0.6479(3) 1.1060(3) 0.38405(5) 0.0273(7) Uani d U 1.000 . .
    C C91 0.5167(3) 1.1531(3) 0.38677(6) 0.0328(8) Uani d U 1.000 . .
    C C92 0.3790(4) 1.0781(3) 0.38664(8) 0.0510(10) Uani d U 1.000 . .
    C C93 0.5231(3) 0.9231(3) 0.32560(5) 0.0213(7) Uani d . 1.000 . .
    C C94 0.6311(3) 1.0059(3) 0.31025(6) 0.0298(7) Uani d . 1.000 . .
    C C95 0.5938(3) 1.0464(3) 0.28294(6) 0.0303(8) Uani d . 1.000 . .
    C C96 0.4471(3) 1.0081(3) 0.27067(5) 0.0292(7) Uani d . 1.000 . .
    C C97 0.3384(3) 0.9272(3) 0.28552(6) 0.0318(8) Uani d . 1.000 . .
    C C98 0.3734(3) 0.8861(3) 0.31346(6) 0.0296(7) Uani d . 1.000 . .
    C C99 0.5169(2) 0.6121(2) 0.34015(5) 0.0188(6) Uani d . 1.000 . .
    C C100 0.5338(2) 0.6144(3) 0.30981(5) 0.0223(7) Uani d . 1.000 . .
    C C101 0.4907(3) 0.4902(3) 0.29093(5) 0.0281(7) Uani d . 1.000 . .
    C C102 0.4342(3) 0.3672(3) 0.30169(5) 0.0259(7) Uani d . 1.000 . .
    C C103 0.4192(3) 0.3623(3) 0.33246(6) 0.0267(7) Uani d . 1.000 . .
    C C104 0.4601(2) 0.4842(3) 0.35182(5) 0.0220(6) Uani d . 1.000 . .
    H H5 0.34100 -0.17740 0.05940 0.0310 Uiso c R 1.000 . .
    H H6 0.36130 -0.17930 0.00860 0.0330 Uiso c R 1.000 . .
    H H8 0.20280 0.14970 0.00760 0.0370 Uiso c R 1.000 . .
    H H9 0.17830 0.14570 0.05840 0.0350 Uiso c R 1.000 . .
    H H10A 0.43510 -0.12560 -0.03630 0.0510 Uiso c R 1.000 . .
    H H10B 0.34860 -0.10060 -0.06640 0.0510 Uiso c R 1.000 . .
    H H10C 0.26280 -0.21110 -0.04520 0.0510 Uiso c R 1.000 . .
    H H11A 0.13810 0.06660 -0.04370 0.0640 Uiso c R 1.000 . .
    H H11B 0.26450 0.07240 -0.06610 0.0640 Uiso c R 1.000 . .
    H H11C 0.29980 0.17790 -0.03600 0.0640 Uiso c R 1.000 . .
    H H12A 0.33610 0.27320 0.13270 0.0350 Uiso c R 1.000 . .
    H H12B 0.31630 0.23900 0.09690 0.0350 Uiso c R 1.000 . .
    H H13 0.15820 0.36620 0.11440 0.0390 Uiso c R 1.000 . .
    H H14A -0.03380 0.08790 0.11040 0.0550 Uiso c R 1.000 . .
    H H14B -0.08870 0.22650 0.11010 0.0550 Uiso c R 1.000 . .
    H H16 0.41670 0.21670 0.18130 0.0320 Uiso c R 1.000 . .
    H H17 0.39440 0.33470 0.22690 0.0410 Uiso c R 1.000 . .
    H H18 0.16640 0.27830 0.24790 0.0330 Uiso c R 1.000 . .
    H H19 -0.04340 0.11310 0.22110 0.0360 Uiso c R 1.000 . .
    H H20 -0.02120 -0.00370 0.17600 0.0320 Uiso c R 1.000 . .
    H H22 0.28180 -0.10100 0.19780 0.0290 Uiso c R 1.000 . .
    H H23 0.24750 -0.27050 0.23030 0.0290 Uiso c R 1.000 . .
    H H24 0.12810 -0.50550 0.21140 0.0350 Uiso c R 1.000 . .
    H H25 0.04910 -0.56100 0.16000 0.0300 Uiso c R 1.000 . .
    H H26 0.08650 -0.39010 0.12770 0.0290 Uiso c R 1.000 . .
    H H31 0.57410 0.39570 0.04850 0.0280 Uiso c R 1.000 . .
    H H32 0.61000 0.43420 -0.00110 0.0290 Uiso c R 1.000 . .
    H H34 1.01460 0.71340 0.02680 0.0310 Uiso c R 1.000 . .
    H H35 0.97680 0.67520 0.07630 0.0290 Uiso c R 1.000 . .
    H H36A 0.63900 0.51130 -0.04550 0.0510 Uiso c R 1.000 . .
    H H36B 0.74500 0.41450 -0.04520 0.0510 Uiso c R 1.000 . .
    H H36C 0.77470 0.53780 -0.06610 0.0510 Uiso c R 1.000 . .
    H H37A 1.06000 0.63620 -0.02130 0.0480 Uiso c R 1.000 . .
    H H37B 1.01210 0.77430 -0.01980 0.0480 Uiso c R 1.000 . .
    H H37C 0.98820 0.67850 -0.05110 0.0480 Uiso c R 1.000 . .
    H H38A 0.81220 0.77090 0.10160 0.0400 Uiso c R 1.000 . .
    H H38B 0.80520 0.79890 0.13700 0.0400 Uiso c R 1.000 . .
    H H39 0.60530 0.84920 0.11030 0.0700 Uiso c R 1.000 . .
    H H40A 0.46780 0.56380 0.11320 0.0460 Uiso c R 1.000 . .
    H H40B 0.38140 0.67890 0.10700 0.0460 Uiso c R 1.000 . .
    H H42 0.92590 0.72280 0.18440 0.0290 Uiso c R 1.000 . .
    H H43 0.90620 0.83810 0.23070 0.0350 Uiso c R 1.000 . .
    H H44 0.67740 0.78530 0.25130 0.0330 Uiso c R 1.000 . .
    H H45 0.46540 0.62480 0.22410 0.0380 Uiso c R 1.000 . .
    H H46 0.48510 0.50990 0.17860 0.0340 Uiso c R 1.000 . .
    H H48 0.77780 0.39730 0.19780 0.0330 Uiso c R 1.000 . .
    H H49 0.73700 0.21880 0.22770 0.0360 Uiso c R 1.000 . .
    H H50 0.61410 -0.01230 0.20590 0.0380 Uiso c R 1.000 . .
    H H51 0.53970 -0.05320 0.15430 0.0350 Uiso c R 1.000 . .
    H H52 0.58390 0.12730 0.12430 0.0320 Uiso c R 1.000 . .
    H H57 0.02570 0.34800 0.45220 0.0300 Uiso c R 1.000 . .
    H H58 0.11100 0.43640 0.50180 0.0300 Uiso c R 1.000 . .
    H H60 0.48760 0.68790 0.47380 0.0310 Uiso c R 1.000 . .
    H H61 0.39850 0.59960 0.42420 0.0300 Uiso c R 1.000 . .
    H H62A 0.18290 0.53700 0.54340 0.0540 Uiso c R 1.000 . .
    H H62B 0.32760 0.61640 0.56620 0.0540 Uiso c R 1.000 . .
    H H62C 0.31470 0.46970 0.54850 0.0540 Uiso c R 1.000 . .
    H H63A 0.58310 0.65580 0.52280 0.0480 Uiso c R 1.000 . .
    H H63B 0.54040 0.73530 0.55140 0.0480 Uiso c R 1.000 . .
    H H63C 0.53560 0.79220 0.51920 0.0480 Uiso c R 1.000 . .
    H H64A 0.16220 0.66350 0.36370 0.0340 Uiso c R 1.000 . .
    H H64B 0.20720 0.67270 0.39920 0.0340 Uiso c R 1.000 . .
    H H65 -0.01580 0.73570 0.39410 0.0440 Uiso c R 1.000 . .
    H H66A -0.15090 0.45450 0.38190 0.0690 Uiso c R 1.000 . .
    H H66B -0.23090 0.57250 0.39160 0.0690 Uiso c R 1.000 . .
    H H68 0.22880 0.55090 0.31720 0.0330 Uiso c R 1.000 . .
    H H69 0.16080 0.60900 0.27060 0.0370 Uiso c R 1.000 . .
    H H70 -0.08730 0.53440 0.25000 0.0370 Uiso c R 1.000 . .
    H H71 -0.26630 0.38910 0.27510 0.0370 Uiso c R 1.000 . .
    H H72 -0.20240 0.33180 0.32290 0.0350 Uiso c R 1.000 . .
    H H74 0.07640 0.20410 0.30310 0.0280 Uiso c R 1.000 . .
    H H75 0.00570 -0.00840 0.27350 0.0350 Uiso c R 1.000 . .
    H H76 -0.08520 -0.21180 0.29400 0.0370 Uiso c R 1.000 . .
    H H77 -0.11330 -0.20850 0.34570 0.0380 Uiso c R 1.000 . .
    H H78 -0.04510 0.00180 0.37640 0.0300 Uiso c R 1.000 . .
    H H83 0.77620 0.76070 0.43990 0.0320 Uiso c R 1.000 . .
    H H84 0.84970 0.81120 0.49110 0.0340 Uiso c R 1.000 . .
    H H86 0.69360 1.14030 0.49210 0.0360 Uiso c R 1.000 . .
    H H87 0.61530 1.08480 0.44110 0.0350 Uiso c R 1.000 . .
    H H88A 0.80750 0.83520 0.54510 0.0530 Uiso c R 1.000 . .
    H H88B 0.91940 0.96690 0.56550 0.0530 Uiso c R 1.000 . .
    H H88C 0.96950 0.90780 0.53510 0.0530 Uiso c R 1.000 . .
    H H89A 0.84930 1.21410 0.53740 0.0630 Uiso c R 1.000 . .
    H H89B 0.81790 1.12790 0.56580 0.0630 Uiso c R 1.000 . .
    H H89C 0.68460 1.11560 0.54050 0.0630 Uiso c R 1.000 . .
    H H90A 0.72070 1.14710 0.40190 0.0330 Uiso c R 1.000 . .
    H H90B 0.69560 1.14080 0.36600 0.0330 Uiso c R 1.000 . .
    H H91 0.53470 1.25020 0.38890 0.0390 Uiso c R 1.000 . .
    H H92A 0.35400 0.98020 0.38460 0.0610 Uiso c R 1.000 . .
    H H92B 0.30290 1.12090 0.38860 0.0610 Uiso c R 1.000 . .
    H H94 0.73240 1.03530 0.31860 0.0360 Uiso c R 1.000 . .
    H H95 0.67000 1.10140 0.27240 0.0360 Uiso c R 1.000 . .
    H H96 0.42190 1.03790 0.25200 0.0350 Uiso c R 1.000 . .
    H H97 0.23770 0.89830 0.27680 0.0380 Uiso c R 1.000 . .
    H H98 0.29640 0.83350 0.32410 0.0360 Uiso c R 1.000 . .
    H H100 0.57430 0.69960 0.30180 0.0270 Uiso c R 1.000 . .
    H H101 0.50130 0.49230 0.27000 0.0340 Uiso c R 1.000 . .
    H H102 0.40480 0.28430 0.28840 0.0310 Uiso c R 1.000 . .
    H H103 0.38120 0.27590 0.34010 0.0320 Uiso c R 1.000 . .
    H H104 0.44990 0.48150 0.37280 0.0260 Uiso c R 1.000 . .
loop_
    _atom_site_aniso_label
    _atom_site_aniso_U_11
    _atom_site_aniso_U_22
    _atom_site_aniso_U_33
    _atom_site_aniso_U_12
    _atom_site_aniso_U_13
    _atom_site_aniso_U_23
    N1 0.0297(9) 0.0220(10) 0.0152(9) 0.0078(8) 0.0023(7) -0.0011(7)
    N2 0.0254(9) 0.0224(10) 0.0146(9) 0.0060(7) -0.0025(7) 0.0006(7)
    N3 0.0525(12) 0.0296(11) 0.0173(9) 0.0165(9) 0.0086(8) 0.0059(7)
    C1 0.0192(10) 0.0244(12) 0.0164(10) -0.0001(8) -0.0005(8) -0.0015(9)
    C2 0.0192(9) 0.0185(11) 0.0163(10) 0.0047(8) -0.0038(8) -0.0028(8)
    C3 0.0246(10) 0.0189(11) 0.0174(10) 0.0045(8) 0.0000(8) -0.0030(8)
    C4 0.0302(11) 0.0175(11) 0.0165(10) 0.0015(9) 0.0015(8) -0.0008(8)
    C5 0.0342(11) 0.0202(11) 0.0212(10) 0.0064(9) 0.0030(8) 0.0046(8)
    C6 0.0360(11) 0.0237(11) 0.0239(10) 0.0101(9) 0.0067(8) 0.0016(8)
    C7 0.0378(12) 0.0229(11) 0.0191(10) 0.0063(9) 0.0039(8) 0.0027(8)
    C8 0.0453(13) 0.0260(12) 0.0221(10) 0.0133(10) 0.0022(9) 0.0056(9)
    C9 0.0426(12) 0.0274(12) 0.0210(10) 0.0150(10) 0.0043(8) 0.0017(8)
    C10 0.0466(13) 0.0324(13) 0.0215(10) 0.0104(10) 0.0086(9) -0.0002(9)
    C11 0.0782(19) 0.0390(15) 0.0173(11) 0.0249(14) 0.0102(11) 0.0102(10)
    C12 0.0465(13) 0.0252(13) 0.0139(10) 0.0094(10) 0.0014(9) -0.0030(9)
    C13 0.0487(14) 0.0265(12) 0.0244(11) 0.0132(11) 0.0101(10) 0.0018(10)
    C14 0.0493(16) 0.0563(19) 0.0388(14) 0.0272(14) 0.0028(12) 0.0098(13)
    C15 0.0245(11) 0.0201(12) 0.0164(11) 0.0059(9) 0.0028(8) 0.0035(9)
    C16 0.0280(11) 0.0229(12) 0.0243(11) 0.0021(10) 0.0049(10) -0.0042(10)
    C17 0.0342(13) 0.0316(14) 0.0292(13) 0.0003(11) 0.0058(10) -0.0055(11)
    C18 0.0419(13) 0.0228(13) 0.0178(11) 0.0118(10) 0.0068(10) -0.0019(9)
    C19 0.0240(11) 0.0404(15) 0.0273(12) 0.0113(10) 0.0067(9) 0.0032(11)
    C20 0.0214(11) 0.0301(14) 0.0265(12) 0.0057(10) -0.0014(9) -0.0033(10)
    C21 0.0196(10) 0.0296(13) 0.0200(11) 0.0060(9) 0.0044(9) -0.0001(10)
    C22 0.0209(10) 0.0261(13) 0.0268(12) 0.0081(9) 0.0030(9) 0.0004(10)
    C23 0.0242(10) 0.0283(13) 0.0171(10) 0.0053(9) 0.0006(8) -0.0017(9)
    C24 0.0339(12) 0.0322(14) 0.0257(12) 0.0143(10) 0.0113(9) 0.0086(10)
    C25 0.0289(11) 0.0193(11) 0.0238(11) 0.0047(9) 0.0048(9) -0.0019(9)
    C26 0.0244(10) 0.0292(13) 0.0174(10) 0.0064(9) 0.0024(8) 0.0008(9)
    N4 0.0239(9) 0.0236(10) 0.0115(8) 0.0040(7) 0.0007(6) -0.0067(7)
    N5 0.0238(9) 0.0281(11) 0.0154(9) 0.0058(8) -0.0032(7) -0.0005(8)
    N6 0.0399(10) 0.0293(11) 0.0184(9) 0.0081(8) 0.0044(7) 0.0029(7)
    C27 0.0176(9) 0.0212(11) 0.0190(11) -0.0035(8) -0.0008(8) -0.0006(9)
    C28 0.0188(10) 0.0263(13) 0.0165(11) 0.0058(9) -0.0028(8) -0.0036(9)
    C29 0.0234(10) 0.0271(13) 0.0195(11) 0.0053(9) 0.0018(8) -0.0025(9)
    C30 0.0314(11) 0.0295(13) 0.0185(10) 0.0148(10) 0.0031(8) 0.0017(9)
    C31 0.0237(10) 0.0252(12) 0.0210(10) 0.0067(8) 0.0026(7) -0.0001(8)
    C32 0.0288(10) 0.0257(12) 0.0200(10) 0.0113(9) -0.0012(8) -0.0005(8)
    C33 0.0352(11) 0.0220(11) 0.0184(10) 0.0137(9) 0.0013(8) 0.0019(8)
    C34 0.0303(10) 0.0244(11) 0.0221(10) 0.0076(9) 0.0042(8) 0.0035(8)
    C35 0.0279(10) 0.0242(11) 0.0201(10) 0.0068(9) 0.0002(8) 0.0003(8)
    C36 0.0475(13) 0.0376(14) 0.0164(10) 0.0133(11) 0.0016(9) -0.0003(10)
    C37 0.0407(12) 0.0378(13) 0.0208(10) 0.0153(10) 0.0079(8) 0.0077(9)
    C38 0.0486(14) 0.0254(13) 0.0159(11) -0.0018(11) 0.0066(10) -0.0031(9)
    C39 0.120(3) 0.0402(18) 0.0378(15) 0.048(2) 0.0445(18) 0.0177(14)
    C40 0.0389(13) 0.0507(16) 0.0309(12) 0.0208(12) 0.0067(10) 0.0096(11)
    C41 0.0218(10) 0.0236(13) 0.0187(11) 0.0055(9) 0.0041(8) 0.0037(9)
    C42 0.0229(10) 0.0252(12) 0.0211(11) 0.0047(9) 0.0015(9) -0.0019(9)
    C43 0.0294(12) 0.0312(14) 0.0217(11) 0.0021(10) 0.0015(9) -0.0053(10)
    C44 0.0421(13) 0.0274(14) 0.0151(10) 0.0142(11) 0.0055(9) 0.0000(9)
    C45 0.0241(11) 0.0461(17) 0.0294(13) 0.0135(11) 0.0087(10) 0.0101(12)
    C46 0.0202(11) 0.0377(15) 0.0248(11) 0.0050(10) -0.0008(9) 0.0021(11)
    C47 0.0211(10) 0.0322(14) 0.0190(11) 0.0064(9) 0.0046(9) 0.0020(10)
    C48 0.0234(11) 0.0278(14) 0.0291(13) 0.0070(10) 0.0019(10) 0.0001(11)
    C49 0.0304(12) 0.0344(15) 0.0233(12) 0.0069(10) 0.0035(10) 0.0019(10)
    C50 0.0359(13) 0.0326(14) 0.0288(12) 0.0111(11) 0.0103(10) 0.0066(11)
    C51 0.0321(11) 0.0207(12) 0.0321(13) 0.0036(10) 0.0076(10) -0.0020(10)
    C52 0.0279(11) 0.0295(13) 0.0212(11) 0.0059(10) 0.0044(9) -0.0002(10)
    N7 0.0221(9) 0.0240(11) 0.0218(9) 0.0046(7) 0.0005(7) -0.0043(8)
    N8 0.0198(8) 0.0265(11) 0.0194(9) 0.0058(7) -0.0020(7) 0.0033(8)
    N9 0.0359(10) 0.0323(11) 0.0196(9) 0.0114(8) -0.0024(7) -0.0016(7)
    C53 0.0187(10) 0.0305(13) 0.0143(10) 0.0074(9) -0.0009(8) -0.0007(9)
    C54 0.0177(9) 0.0247(12) 0.0154(10) 0.0012(8) -0.0023(8) -0.0041(9)
    C55 0.0177(9) 0.0241(12) 0.0183(10) 0.0066(8) 0.0007(8) 0.0002(8)
    C56 0.0213(10) 0.0232(12) 0.0201(10) 0.0073(9) 0.0007(8) 0.0016(8)
    C57 0.0266(10) 0.0276(12) 0.0224(10) 0.0120(9) 0.0013(8) 0.0004(8)
    C58 0.0266(10) 0.0324(13) 0.0199(10) 0.0141(9) 0.0043(8) 0.0040(8)
    C59 0.0289(10) 0.0279(12) 0.0197(10) 0.0150(9) -0.0016(8) -0.0013(8)
    C60 0.0239(10) 0.0276(12) 0.0259(10) 0.0081(8) -0.0003(8) 0.0003(8)
    C61 0.0268(10) 0.0274(11) 0.0213(10) 0.0097(9) 0.0023(8) 0.0026(8)
    C62 0.0414(13) 0.0406(15) 0.0234(11) 0.0123(11) -0.0006(9) -0.0021(11)
    C63 0.0341(11) 0.0342(12) 0.0252(10) 0.0122(10) -0.0070(8) -0.0052(9)
    C64 0.0381(12) 0.0194(12) 0.0223(11) 0.0025(10) -0.0042(9) 0.0003(9)
    C65 0.0562(17) 0.0307(14) 0.0274(12) 0.0247(13) -0.0144(11) -0.0050(10)
    C66 0.0446(16) 0.059(2) 0.074(2) 0.0350(15) -0.0091(15) -0.0248(17)
    C67 0.0268(11) 0.0241(12) 0.0151(10) 0.0098(9) 0.0005(8) 0.0004(9)
    C68 0.0250(11) 0.0280(13) 0.0237(11) 0.0019(10) -0.0035(9) 0.0017(10)
    C69 0.0374(13) 0.0276(13) 0.0220(11) 0.0028(11) 0.0015(10) 0.0061(10)
    C70 0.0399(13) 0.0336(15) 0.0205(11) 0.0168(11) -0.0031(10) -0.0009(10)
    C71 0.0293(12) 0.0454(16) 0.0188(11) 0.0145(11) -0.0058(9) 0.0006(11)
    C72 0.0247(11) 0.0410(15) 0.0180(11) 0.0057(11) -0.0003(9) 0.0017(10)
    C73 0.0171(9) 0.0217(12) 0.0254(11) 0.0052(8) -0.0013(9) 0.0009(10)
    C74 0.0238(11) 0.0257(13) 0.0157(10) 0.0018(9) 0.0020(8) -0.0015(10)
    C75 0.0314(12) 0.0326(14) 0.0222(12) 0.0092(10) 0.0016(9) -0.0067(10)
    C76 0.0302(12) 0.0224(13) 0.0359(14) 0.0051(10) -0.0031(10) -0.0088(10)
    C77 0.0269(11) 0.0302(14) 0.0350(13) 0.0056(10) -0.0066(10) 0.0042(11)
    C78 0.0222(10) 0.0309(13) 0.0201(11) 0.0071(9) -0.0033(8) 0.0044(9)
    N10 0.0244(9) 0.0181(10) 0.0192(9) 0.0040(7) 0.0019(7) -0.0023(7)
    N11 0.0211(8) 0.0265(11) 0.0187(9) 0.0049(7) -0.0019(7) 0.0018(8)
    N12 0.0454(11) 0.0376(12) 0.0196(9) 0.0154(9) -0.0072(8) -0.0016(8)
    C79 0.0201(10) 0.0221(12) 0.0154(10) 0.0051(9) -0.0015(8) -0.0054(9)
    C80 0.0163(9) 0.0294(14) 0.0184(11) 0.0020(9) -0.0002(8) -0.0023(10)
    C81 0.0208(10) 0.0299(13) 0.0164(10) 0.0076(9) 0.0017(8) -0.0017(9)
    C82 0.0241(10) 0.0307(14) 0.0202(10) 0.0080(9) -0.0014(8) -0.0017(9)
    C83 0.0308(11) 0.0273(12) 0.0213(10) 0.0086(9) -0.0003(8) 0.0002(8)
    C84 0.0315(11) 0.0260(12) 0.0255(10) 0.0084(9) -0.0058(8) 0.0024(8)
    C85 0.0289(11) 0.0314(13) 0.0192(10) 0.0062(9) -0.0024(8) 0.0002(9)
    C86 0.0413(13) 0.0289(13) 0.0208(10) 0.0152(10) -0.0014(9) -0.0022(9)
    C87 0.0382(12) 0.0300(13) 0.0198(10) 0.0138(10) -0.0013(8) 0.0022(8)
    C88 0.0421(13) 0.0365(14) 0.0233(11) 0.0097(11) -0.0091(9) 0.0020(9)
    C89 0.0631(17) 0.0432(16) 0.0205(11) 0.0209(14) -0.0049(10) -0.0017(10)
    C90 0.0384(12) 0.0193(12) 0.0208(11) 0.0062(10) -0.0042(9) -0.0008(9)
    C91 0.0500(14) 0.0241(13) 0.0255(12) 0.0179(11) -0.0108(10) -0.0028(10)
    C92 0.0503(17) 0.0341(16) 0.079(2) 0.0255(13) 0.0181(15) 0.0077(14)
    C93 0.0282(11) 0.0188(12) 0.0174(11) 0.0089(9) 0.0014(8) -0.0006(9)
    C94 0.0257(11) 0.0309(13) 0.0256(11) 0.0002(10) -0.0063(10) 0.0022(11)
    C95 0.0390(14) 0.0230(13) 0.0242(12) 0.0021(10) 0.0004(10) 0.0065(10)
    C96 0.0400(13) 0.0300(14) 0.0190(11) 0.0159(11) -0.0041(10) -0.0024(10)
    C97 0.0318(12) 0.0438(16) 0.0195(11) 0.0143(11) -0.0060(10) -0.0004(11)
    C98 0.0259(12) 0.0409(15) 0.0194(11) 0.0066(11) 0.0025(9) 0.0014(10)
    C99 0.0163(9) 0.0184(12) 0.0202(10) 0.0047(8) -0.0010(8) -0.0022(9)
    C100 0.0253(11) 0.0226(13) 0.0156(10) 0.0020(9) 0.0041(9) 0.0005(10)
    C101 0.0299(12) 0.0303(14) 0.0225(11) 0.0097(10) 0.0024(9) -0.0072(10)
    C102 0.0277(11) 0.0214(12) 0.0262(11) 0.0057(9) 0.0019(9) -0.0035(9)
    C103 0.0221(10) 0.0241(12) 0.0323(12) 0.0063(9) -0.0028(9) 0.0013(10)
    C104 0.0187(10) 0.0260(12) 0.0206(10) 0.0058(9) 0.0003(8) 0.0048(9)
_geom_special_details
;
Bond distances, angles <i>etc</i>. have been calculated using the rounded
fractional coordinates. All su's are estimated from the variances of the
(full) variance-covariance matrix. The cell e.s.d.'s are taken into account in
the estimation of distances, angles and torsion angles
;
loop_
    _geom_bond_atom_site_label_1
    _geom_bond_atom_site_label_2
    _geom_bond_site_symmetry_1
    _geom_bond_site_symmetry_2
    _geom_bond_distance
    _geom_bond_publ_flag
    N1 C1 . . 1.350(3) no
    N1 C3 . . 1.401(3) no
    N1 C12 . . 1.426(4) no
    N2 C2 . . 1.395(3) no
    N2 C3 . . 1.316(3) no
    N3 C7 . . 1.369(3) no
    N3 C10 . . 1.457(3) no
    N3 C11 . . 1.453(4) no
    N4 C27 . . 1.353(3) no
    N4 C29 . . 1.395(3) no
    N4 C38 . . 1.434(4) no
    N5 C29 . . 1.308(3) no
    N5 C28 . . 1.396(3) no
    N6 C33 . . 1.382(3) no
    N6 C36 . . 1.448(3) no
    N6 C37 . . 1.449(3) no
    N7 C53 . . 1.420(3) no
    N7 C64 . . 1.460(4) no
    N7 C55 . . 1.348(3) no
    N8 C55 . . 1.323(3) no
    N8 C54 . . 1.377(3) no
    N9 C59 . . 1.383(3) no
    N9 C62 . . 1.432(3) no
    N9 C63 . . 1.458(3) no
    N10 C81 . . 1.346(3) no
    N10 C90 . . 1.469(4) no
    N10 C79 . . 1.426(3) no
    N11 C81 . . 1.326(3) no
    N11 C80 . . 1.371(3) no
    N12 C88 . . 1.454(3) no
    N12 C85 . . 1.377(3) no
    N12 C89 . . 1.434(3) no
    C1 C2 . . 1.399(3) no
    C1 C15 . . 1.481(3) no
    C2 C21 . . 1.440(3) no
    C3 C4 . . 1.468(3) no
    C4 C5 . . 1.404(3) no
    C4 C9 . . 1.389(3) no
    C5 C6 . . 1.368(3) no
    C6 C7 . . 1.405(3) no
    C7 C8 . . 1.414(3) no
    C8 C9 . . 1.373(3) no
    C12 C13 . . 1.423(4) no
    C13 C14 . . 1.409(4) no
    C15 C16 . . 1.407(4) no
    C15 C20 . . 1.385(4) no
    C16 C17 . . 1.393(4) no
    C17 C18 . . 1.385(4) no
    C18 C19 . . 1.398(4) no
    C19 C20 . . 1.376(4) no
    C21 C22 . . 1.423(3) no
    C21 C26 . . 1.376(4) no
    C22 C23 . . 1.373(4) no
    C23 C24 . . 1.415(4) no
    C24 C25 . . 1.383(4) no
    C25 C26 . . 1.385(4) no
    C5 H5 . . 0.9500 no
    C6 H6 . . 0.9500 no
    C8 H8 . . 0.9500 no
    C9 H9 . . 0.9500 no
    C10 H10B . . 0.9800 no
    C10 H10A . . 0.9800 no
    C10 H10C . . 0.9800 no
    C11 H11C . . 0.9800 no
    C11 H11B . . 0.9800 no
    C11 H11A . . 0.9800 no
    C12 H12B . . 0.9900 no
    C12 H12A . . 0.9900 no
    C13 H13 . . 0.9500 no
    C14 H14B . . 0.9500 no
    C14 H14A . . 0.9500 no
    C16 H16 . . 0.9500 no
    C17 H17 . . 0.9500 no
    C18 H18 . . 0.9500 no
    C19 H19 . . 0.9500 no
    C20 H20 . . 0.9500 no
    C22 H22 . . 0.9500 no
    C23 H23 . . 0.9500 no
    C24 H24 . . 0.9500 no
    C25 H25 . . 0.9500 no
    C26 H26 . . 0.9500 no
    C27 C41 . . 1.486(3) no
    C27 C28 . . 1.401(4) no
    C28 C47 . . 1.432(4) no
    C29 C30 . . 1.465(3) no
    C30 C31 . . 1.392(3) no
    C30 C35 . . 1.404(3) no
    C31 C32 . . 1.385(3) no
    C32 C33 . . 1.403(3) no
    C33 C34 . . 1.407(3) no
    C34 C35 . . 1.380(3) no
    C38 C39 . . 1.453(6) no
    C39 C40 . . 1.378(5) no
    C41 C46 . . 1.389(4) no
    C41 C42 . . 1.402(4) no
    C42 C43 . . 1.396(3) no
    C43 C44 . . 1.383(4) no
    C44 C45 . . 1.399(4) no
    C45 C46 . . 1.372(4) no
    C47 C48 . . 1.426(3) no
    C47 C52 . . 1.382(4) no
    C48 C49 . . 1.367(4) no
    C49 C50 . . 1.422(4) no
    C50 C51 . . 1.378(4) no
    C51 C52 . . 1.391(4) no
    C31 H31 . . 0.9500 no
    C32 H32 . . 0.9500 no
    C34 H34 . . 0.9500 no
    C35 H35 . . 0.9500 no
    C36 H36A . . 0.9800 no
    C36 H36B . . 0.9800 no
    C36 H36C . . 0.9800 no
    C37 H37B . . 0.9800 no
    C37 H37C . . 0.9800 no
    C37 H37A . . 0.9800 no
    C38 H38B . . 0.9900 no
    C38 H38A . . 0.9900 no
    C39 H39 . . 0.9500 no
    C40 H40A . . 0.9500 no
    C40 H40B . . 0.9500 no
    C42 H42 . . 0.9500 no
    C43 H43 . . 0.9500 no
    C44 H44 . . 0.9500 no
    C45 H45 . . 0.9500 no
    C46 H46 . . 0.9500 no
    C48 H48 . . 0.9500 no
    C49 H49 . . 0.9500 no
    C50 H50 . . 0.9500 no
    C51 H51 . . 0.9500 no
    C52 H52 . . 0.9500 no
    C53 C67 . . 1.480(3) no
    C53 C54 . . 1.343(4) no
    C54 C73 . . 1.501(4) no
    C55 C56 . . 1.477(3) no
    C56 C57 . . 1.395(3) no
    C56 C61 . . 1.389(3) no
    C57 C58 . . 1.386(3) no
    C58 C59 . . 1.400(3) no
    C59 C60 . . 1.406(3) no
    C60 C61 . . 1.388(3) no
    C64 C65 . . 1.506(4) no
    C65 C66 . . 1.293(5) no
    C67 C72 . . 1.401(4) no
    C67 C68 . . 1.378(4) no
    C68 C69 . . 1.372(4) no
    C69 C70 . . 1.380(4) no
    C70 C71 . . 1.364(4) no
    C71 C72 . . 1.396(4) no
    C73 C74 . . 1.380(3) no
    C73 C78 . . 1.414(4) no
    C74 C75 . . 1.392(4) no
    C75 C76 . . 1.351(4) no
    C76 C77 . . 1.395(4) no
    C77 C78 . . 1.387(4) no
    C57 H57 . . 0.9500 no
    C58 H58 . . 0.9500 no
    C60 H60 . . 0.9500 no
    C61 H61 . . 0.9500 no
    C62 H62B . . 0.9800 no
    C62 H62C . . 0.9800 no
    C62 H62A . . 0.9800 no
    C63 H63B . . 0.9800 no
    C63 H63C . . 0.9800 no
    C63 H63A . . 0.9800 no
    C64 H64A . . 0.9900 no
    C64 H64B . . 0.9900 no
    C65 H65 . . 0.9500 no
    C66 H66A . . 0.9500 no
    C66 H66B . . 0.9500 no
    C68 H68 . . 0.9500 no
    C69 H69 . . 0.9500 no
    C70 H70 . . 0.9500 no
    C71 H71 . . 0.9500 no
    C72 H72 . . 0.9500 no
    C74 H74 . . 0.9500 no
    C75 H75 . . 0.9500 no
    C76 H76 . . 0.9500 no
    C77 H77 . . 0.9500 no
    C78 H78 . . 0.9500 no
    C79 C80 . . 1.343(3) no
    C79 C93 . . 1.480(3) no
    C80 C99 . . 1.496(3) no
    C81 C82 . . 1.474(3) no
    C82 C83 . . 1.395(3) no
    C82 C87 . . 1.385(3) no
    C83 C84 . . 1.384(3) no
    C84 C85 . . 1.403(3) no
    C85 C86 . . 1.396(3) no
    C86 C87 . . 1.385(3) no
    C90 C91 . . 1.463(4) no
    C91 C92 . . 1.295(5) no
    C93 C94 . . 1.380(4) no
    C93 C98 . . 1.403(4) no
    C94 C95 . . 1.376(4) no
    C95 C96 . . 1.378(4) no
    C96 C97 . . 1.362(4) no
    C97 C98 . . 1.399(4) no
    C99 C100 . . 1.379(3) no
    C99 C104 . . 1.413(3) no
    C100 C101 . . 1.397(4) no
    C101 C102 . . 1.352(4) no
    C102 C103 . . 1.397(4) no
    C103 C104 . . 1.391(4) no
    C83 H83 . . 0.9500 no
    C84 H84 . . 0.9500 no
    C86 H86 . . 0.9500 no
    C87 H87 . . 0.9500 no
    C88 H88A . . 0.9800 no
    C88 H88B . . 0.9800 no
    C88 H88C . . 0.9800 no
    C89 H89A . . 0.9800 no
    C89 H89B . . 0.9800 no
    C89 H89C . . 0.9800 no
    C90 H90A . . 0.9900 no
    C90 H90B . . 0.9900 no
    C91 H91 . . 0.9500 no
    C92 H92A . . 0.9500 no
    C92 H92B . . 0.9500 no
    C94 H94 . . 0.9500 no
    C95 H95 . . 0.9500 no
    C96 H96 . . 0.9500 no
    C97 H97 . . 0.9500 no
    C98 H98 . . 0.9500 no
    C100 H100 . . 0.9500 no
    C101 H101 . . 0.9500 no
    C102 H102 . . 0.9500 no
    C103 H103 . . 0.9500 no
    C104 H104 . . 0.9500 no
loop_
    _geom_angle_atom_site_label_1
    _geom_angle_atom_site_label_2
    _geom_angle_atom_site_label_3
    _geom_angle_site_symmetry_1
    _geom_angle_site_symmetry_2
    _geom_angle_site_symmetry_3
    _geom_angle
    _geom_angle_publ_flag
    C1 N1 C3 . . . 106.94(19) no
    C1 N1 C12 . . . 125.0(2) no
    C3 N1 C12 . . . 128.02(18) no
    C2 N2 C3 . . . 106.88(18) no
    C7 N3 C10 . . . 120.67(18) no
    C7 N3 C11 . . . 120.21(19) no
    C10 N3 C11 . . . 118.63(18) no
    C27 N4 C38 . . . 125.9(2) no
    C29 N4 C38 . . . 126.10(19) no
    C27 N4 C29 . . . 106.6(2) no
    C28 N5 C29 . . . 107.0(2) no
    C36 N6 C37 . . . 116.90(18) no
    C33 N6 C37 . . . 118.80(18) no
    C33 N6 C36 . . . 119.69(19) no
    C53 N7 C55 . . . 107.3(2) no
    C53 N7 C64 . . . 125.36(19) no
    C55 N7 C64 . . . 126.43(19) no
    C54 N8 C55 . . . 104.8(2) no
    C62 N9 C63 . . . 116.75(19) no
    C59 N9 C63 . . . 118.84(18) no
    C59 N9 C62 . . . 119.53(19) no
    C79 N10 C81 . . . 107.76(19) no
    C81 N10 C90 . . . 129.2(2) no
    C79 N10 C90 . . . 122.98(18) no
    C80 N11 C81 . . . 105.6(2) no
    C88 N12 C89 . . . 118.82(18) no
    C85 N12 C89 . . . 119.71(19) no
    C85 N12 C88 . . . 120.90(19) no
    N1 C1 C2 . . . 107.4(2) no
    N1 C1 C15 . . . 123.9(2) no
    C2 C1 C15 . . . 128.7(2) no
    N2 C2 C21 . . . 120.82(19) no
    C1 C2 C21 . . . 131.1(2) no
    N2 C2 C1 . . . 108.02(18) no
    N2 C3 C4 . . . 123.32(19) no
    N1 C3 N2 . . . 110.71(19) no
    N1 C3 C4 . . . 125.96(18) no
    C3 C4 C5 . . . 117.81(18) no
    C5 C4 C9 . . . 116.6(2) no
    C3 C4 C9 . . . 125.53(19) no
    C4 C5 C6 . . . 122.09(18) no
    C5 C6 C7 . . . 121.31(19) no
    N3 C7 C8 . . . 120.84(19) no
    C6 C7 C8 . . . 116.6(2) no
    N3 C7 C6 . . . 122.52(19) no
    C7 C8 C9 . . . 121.1(2) no
    C4 C9 C8 . . . 122.2(2) no
    N1 C12 C13 . . . 116.9(2) no
    C12 C13 C14 . . . 125.0(3) no
    C16 C15 C20 . . . 118.3(2) no
    C1 C15 C16 . . . 120.4(2) no
    C1 C15 C20 . . . 121.2(2) no
    C15 C16 C17 . . . 120.5(3) no
    C16 C17 C18 . . . 120.3(3) no
    C17 C18 C19 . . . 119.1(2) no
    C18 C19 C20 . . . 120.6(3) no
    C15 C20 C19 . . . 121.3(3) no
    C22 C21 C26 . . . 117.1(2) no
    C2 C21 C22 . . . 120.9(2) no
    C2 C21 C26 . . . 122.0(2) no
    C21 C22 C23 . . . 121.6(3) no
    C22 C23 C24 . . . 119.9(2) no
    C23 C24 C25 . . . 118.6(3) no
    C24 C25 C26 . . . 120.7(3) no
    C21 C26 C25 . . . 122.1(2) no
    C4 C5 H5 . . . 119.00 no
    C6 C5 H5 . . . 119.00 no
    C7 C6 H6 . . . 119.00 no
    C5 C6 H6 . . . 119.00 no
    C9 C8 H8 . . . 119.00 no
    C7 C8 H8 . . . 119.00 no
    C4 C9 H9 . . . 119.00 no
    C8 C9 H9 . . . 119.00 no
    H10B C10 H10C . . . 109.00 no
    H10A C10 H10C . . . 109.00 no
    N3 C10 H10C . . . 110.00 no
    H10A C10 H10B . . . 109.00 no
    N3 C10 H10A . . . 110.00 no
    N3 C10 H10B . . . 109.00 no
    N3 C11 H11B . . . 110.00 no
    N3 C11 H11C . . . 110.00 no
    N3 C11 H11A . . . 109.00 no
    H11B C11 H11C . . . 109.00 no
    H11A C11 H11B . . . 109.00 no
    H11A C11 H11C . . . 109.00 no
    N1 C12 H12A . . . 108.00 no
    C13 C12 H12A . . . 108.00 no
    H12A C12 H12B . . . 107.00 no
    N1 C12 H12B . . . 108.00 no
    C13 C12 H12B . . . 108.00 no
    C12 C13 H13 . . . 118.00 no
    C14 C13 H13 . . . 117.00 no
    C13 C14 H14A . . . 120.00 no
    H14A C14 H14B . . . 120.00 no
    C13 C14 H14B . . . 120.00 no
    C17 C16 H16 . . . 120.00 no
    C15 C16 H16 . . . 120.00 no
    C16 C17 H17 . . . 120.00 no
    C18 C17 H17 . . . 120.00 no
    C19 C18 H18 . . . 121.00 no
    C17 C18 H18 . . . 120.00 no
    C18 C19 H19 . . . 120.00 no
    C20 C19 H19 . . . 120.00 no
    C19 C20 H20 . . . 119.00 no
    C15 C20 H20 . . . 119.00 no
    C21 C22 H22 . . . 119.00 no
    C23 C22 H22 . . . 119.00 no
    C24 C23 H23 . . . 120.00 no
    C22 C23 H23 . . . 120.00 no
    C25 C24 H24 . . . 121.00 no
    C23 C24 H24 . . . 121.00 no
    C24 C25 H25 . . . 120.00 no
    C26 C25 H25 . . . 120.00 no
    C21 C26 H26 . . . 119.00 no
    C25 C26 H26 . . . 119.00 no
    N4 C27 C28 . . . 107.5(2) no
    C28 C27 C41 . . . 129.4(2) no
    N4 C27 C41 . . . 123.1(2) no
    N5 C28 C47 . . . 121.6(2) no
    N5 C28 C27 . . . 107.6(2) no
    C27 C28 C47 . . . 130.8(2) no
    N4 C29 N5 . . . 111.2(2) no
    N5 C29 C30 . . . 126.5(2) no
    N4 C29 C30 . . . 122.4(2) no
    C29 C30 C31 . . . 120.1(2) no
    C31 C30 C35 . . . 117.68(19) no
    C29 C30 C35 . . . 122.2(2) no
    C30 C31 C32 . . . 121.51(19) no
    C31 C32 C33 . . . 121.02(17) no
    N6 C33 C34 . . . 121.07(18) no
    N6 C33 C32 . . . 121.52(17) no
    C32 C33 C34 . . . 117.40(16) no
    C33 C34 C35 . . . 121.21(18) no
    C30 C35 C34 . . . 121.18(18) no
    N4 C38 C39 . . . 115.3(2) no
    C38 C39 C40 . . . 126.0(3) no
    C42 C41 C46 . . . 118.8(2) no
    C27 C41 C42 . . . 119.8(2) no
    C27 C41 C46 . . . 121.4(2) no
    C41 C42 C43 . . . 120.3(3) no
    C42 C43 C44 . . . 120.1(3) no
    C43 C44 C45 . . . 119.4(2) no
    C44 C45 C46 . . . 120.6(3) no
    C41 C46 C45 . . . 120.9(3) no
    C28 C47 C48 . . . 121.3(2) no
    C48 C47 C52 . . . 116.8(2) no
    C28 C47 C52 . . . 122.0(2) no
    C47 C48 C49 . . . 122.2(3) no
    C48 C49 C50 . . . 119.6(2) no
    C49 C50 C51 . . . 118.6(3) no
    C50 C51 C52 . . . 121.1(3) no
    C47 C52 C51 . . . 121.7(2) no
    C32 C31 H31 . . . 119.00 no
    C30 C31 H31 . . . 119.00 no
    C31 C32 H32 . . . 120.00 no
    C33 C32 H32 . . . 119.00 no
    C33 C34 H34 . . . 119.00 no
    C35 C34 H34 . . . 119.00 no
    C30 C35 H35 . . . 119.00 no
    C34 C35 H35 . . . 119.00 no
    H36A C36 H36C . . . 110.00 no
    H36B C36 H36C . . . 109.00 no
    H36A C36 H36B . . . 109.00 no
    N6 C36 H36C . . . 109.00 no
    N6 C36 H36B . . . 110.00 no
    N6 C36 H36A . . . 109.00 no
    N6 C37 H37C . . . 109.00 no
    N6 C37 H37B . . . 109.00 no
    H37B C37 H37C . . . 110.00 no
    N6 C37 H37A . . . 109.00 no
    H37A C37 H37C . . . 109.00 no
    H37A C37 H37B . . . 109.00 no
    C39 C38 H38A . . . 108.00 no
    C39 C38 H38B . . . 108.00 no
    H38A C38 H38B . . . 107.00 no
    N4 C38 H38B . . . 109.00 no
    N4 C38 H38A . . . 108.00 no
    C40 C39 H39 . . . 117.00 no
    C38 C39 H39 . . . 117.00 no
    H40A C40 H40B . . . 120.00 no
    C39 C40 H40B . . . 120.00 no
    C39 C40 H40A . . . 120.00 no
    C41 C42 H42 . . . 120.00 no
    C43 C42 H42 . . . 120.00 no
    C42 C43 H43 . . . 120.00 no
    C44 C43 H43 . . . 120.00 no
    C43 C44 H44 . . . 120.00 no
    C45 C44 H44 . . . 120.00 no
    C46 C45 H45 . . . 120.00 no
    C44 C45 H45 . . . 120.00 no
    C41 C46 H46 . . . 120.00 no
    C45 C46 H46 . . . 120.00 no
    C49 C48 H48 . . . 119.00 no
    C47 C48 H48 . . . 119.00 no
    C50 C49 H49 . . . 120.00 no
    C48 C49 H49 . . . 120.00 no
    C49 C50 H50 . . . 121.00 no
    C51 C50 H50 . . . 121.00 no
    C50 C51 H51 . . . 119.00 no
    C52 C51 H51 . . . 120.00 no
    C47 C52 H52 . . . 119.00 no
    C51 C52 H52 . . . 119.00 no
    N7 C53 C67 . . . 121.4(2) no
    N7 C53 C54 . . . 103.77(19) no
    C54 C53 C67 . . . 134.8(2) no
    N8 C54 C53 . . . 112.5(2) no
    N8 C54 C73 . . . 120.7(2) no
    C53 C54 C73 . . . 126.7(2) no
    N7 C55 N8 . . . 111.7(2) no
    N7 C55 C56 . . . 123.6(2) no
    N8 C55 C56 . . . 124.7(2) no
    C57 C56 C61 . . . 117.76(19) no
    C55 C56 C57 . . . 119.61(18) no
    C55 C56 C61 . . . 122.63(19) no
    C56 C57 C58 . . . 121.48(18) no
    C57 C58 C59 . . . 120.79(17) no
    C58 C59 C60 . . . 117.75(16) no
    N9 C59 C58 . . . 121.66(17) no
    N9 C59 C60 . . . 120.58(18) no
    C59 C60 C61 . . . 120.66(18) no
    C56 C61 C60 . . . 121.55(18) no
    N7 C64 C65 . . . 112.6(2) no
    C64 C65 C66 . . . 126.7(3) no
    C53 C67 C68 . . . 121.3(3) no
    C53 C67 C72 . . . 119.5(2) no
    C68 C67 C72 . . . 119.3(2) no
    C67 C68 C69 . . . 120.2(3) no
    C68 C69 C70 . . . 121.2(3) no
    C69 C70 C71 . . . 119.2(3) no
    C70 C71 C72 . . . 120.9(3) no
    C67 C72 C71 . . . 119.2(3) no
    C54 C73 C78 . . . 119.6(2) no
    C54 C73 C74 . . . 120.8(2) no
    C74 C73 C78 . . . 119.7(2) no
    C73 C74 C75 . . . 119.2(3) no
    C74 C75 C76 . . . 122.1(2) no
    C75 C76 C77 . . . 119.5(3) no
    C76 C77 C78 . . . 120.3(3) no
    C73 C78 C77 . . . 119.3(2) no
    C56 C57 H57 . . . 119.00 no
    C58 C57 H57 . . . 119.00 no
    C57 C58 H58 . . . 120.00 no
    C59 C58 H58 . . . 120.00 no
    C59 C60 H60 . . . 120.00 no
    C61 C60 H60 . . . 120.00 no
    C56 C61 H61 . . . 119.00 no
    C60 C61 H61 . . . 119.00 no
    H62A C62 H62B . . . 109.00 no
    N9 C62 H62A . . . 110.00 no
    N9 C62 H62B . . . 110.00 no
    N9 C62 H62C . . . 110.00 no
    H62A C62 H62C . . . 109.00 no
    H62B C62 H62C . . . 109.00 no
    N9 C63 H63A . . . 109.00 no
    N9 C63 H63B . . . 110.00 no
    N9 C63 H63C . . . 110.00 no
    H63A C63 H63B . . . 109.00 no
    H63A C63 H63C . . . 110.00 no
    H63B C63 H63C . . . 109.00 no
    H64A C64 H64B . . . 108.00 no
    N7 C64 H64B . . . 109.00 no
    N7 C64 H64A . . . 109.00 no
    C65 C64 H64A . . . 109.00 no
    C65 C64 H64B . . . 109.00 no
    C64 C65 H65 . . . 117.00 no
    C66 C65 H65 . . . 117.00 no
    C65 C66 H66A . . . 120.00 no
    C65 C66 H66B . . . 120.00 no
    H66A C66 H66B . . . 120.00 no
    C67 C68 H68 . . . 120.00 no
    C69 C68 H68 . . . 120.00 no
    C68 C69 H69 . . . 119.00 no
    C70 C69 H69 . . . 119.00 no
    C69 C70 H70 . . . 120.00 no
    C71 C70 H70 . . . 120.00 no
    C72 C71 H71 . . . 120.00 no
    C70 C71 H71 . . . 119.00 no
    C67 C72 H72 . . . 120.00 no
    C71 C72 H72 . . . 120.00 no
    C75 C74 H74 . . . 120.00 no
    C73 C74 H74 . . . 120.00 no
    C74 C75 H75 . . . 119.00 no
    C76 C75 H75 . . . 119.00 no
    C75 C76 H76 . . . 120.00 no
    C77 C76 H76 . . . 120.00 no
    C76 C77 H77 . . . 120.00 no
    C78 C77 H77 . . . 120.00 no
    C73 C78 H78 . . . 120.00 no
    C77 C78 H78 . . . 120.00 no
    N10 C79 C80 . . . 103.42(19) no
    N10 C79 C93 . . . 122.61(19) no
    C80 C79 C93 . . . 134.0(2) no
    N11 C80 C79 . . . 112.4(2) no
    N11 C80 C99 . . . 120.5(2) no
    C79 C80 C99 . . . 127.1(2) no
    N10 C81 N11 . . . 110.79(19) no
    N10 C81 C82 . . . 126.7(2) no
    N11 C81 C82 . . . 122.5(2) no
    C81 C82 C83 . . . 118.6(2) no
    C81 C82 C87 . . . 124.0(2) no
    C83 C82 C87 . . . 117.17(19) no
    C82 C83 C84 . . . 121.75(19) no
    C83 C84 C85 . . . 120.99(19) no
    N12 C85 C84 . . . 121.65(19) no
    N12 C85 C86 . . . 121.4(2) no
    C84 C85 C86 . . . 117.0(2) no
    C85 C86 C87 . . . 121.5(2) no
    C82 C87 C86 . . . 121.6(2) no
    N10 C90 C91 . . . 114.3(2) no
    C90 C91 C92 . . . 127.7(3) no
    C79 C93 C94 . . . 122.0(2) no
    C79 C93 C98 . . . 119.4(2) no
    C94 C93 C98 . . . 118.6(2) no
    C93 C94 C95 . . . 120.8(3) no
    C94 C95 C96 . . . 120.7(3) no
    C95 C96 C97 . . . 119.5(2) no
    C96 C97 C98 . . . 120.8(3) no
    C93 C98 C97 . . . 119.5(3) no
    C80 C99 C100 . . . 121.1(2) no
    C80 C99 C104 . . . 119.3(2) no
    C100 C99 C104 . . . 119.6(2) no
    C99 C100 C101 . . . 119.4(2) no
    C100 C101 C102 . . . 121.7(2) no
    C101 C102 C103 . . . 119.9(2) no
    C102 C103 C104 . . . 119.9(3) no
    C99 C104 C103 . . . 119.6(2) no
    C82 C83 H83 . . . 119.00 no
    C84 C83 H83 . . . 119.00 no
    C83 C84 H84 . . . 119.00 no
    C85 C84 H84 . . . 120.00 no
    C85 C86 H86 . . . 119.00 no
    C87 C86 H86 . . . 119.00 no
    C82 C87 H87 . . . 119.00 no
    C86 C87 H87 . . . 119.00 no
    N12 C88 H88A . . . 109.00 no
    N12 C88 H88B . . . 109.00 no
    N12 C88 H88C . . . 109.00 no
    H88A C88 H88B . . . 110.00 no
    H88A C88 H88C . . . 109.00 no
    H88B C88 H88C . . . 109.00 no
    N12 C89 H89A . . . 110.00 no
    N12 C89 H89B . . . 109.00 no
    N12 C89 H89C . . . 110.00 no
    H89A C89 H89B . . . 109.00 no
    H89A C89 H89C . . . 110.00 no
    H89B C89 H89C . . . 109.00 no
    N10 C90 H90A . . . 109.00 no
    N10 C90 H90B . . . 109.00 no
    C91 C90 H90A . . . 109.00 no
    C91 C90 H90B . . . 109.00 no
    H90A C90 H90B . . . 108.00 no
    C90 C91 H91 . . . 116.00 no
    C92 C91 H91 . . . 116.00 no
    C91 C92 H92A . . . 120.00 no
    C91 C92 H92B . . . 120.00 no
    H92A C92 H92B . . . 120.00 no
    C93 C94 H94 . . . 120.00 no
    C95 C94 H94 . . . 120.00 no
    C94 C95 H95 . . . 120.00 no
    C96 C95 H95 . . . 120.00 no
    C95 C96 H96 . . . 120.00 no
    C97 C96 H96 . . . 120.00 no
    C96 C97 H97 . . . 120.00 no
    C98 C97 H97 . . . 120.00 no
    C93 C98 H98 . . . 120.00 no
    C97 C98 H98 . . . 120.00 no
    C99 C100 H100 . . . 120.00 no
    C101 C100 H100 . . . 120.00 no
    C100 C101 H101 . . . 119.00 no
    C102 C101 H101 . . . 119.00 no
    C101 C102 H102 . . . 120.00 no
    C103 C102 H102 . . . 120.00 no
    C102 C103 H103 . . . 120.00 no
    C104 C103 H103 . . . 120.00 no
    C99 C104 H104 . . . 120.00 no
    C103 C104 H104 . . . 120.00 no
loop_
    _geom_torsion_atom_site_label_1
    _geom_torsion_atom_site_label_2
    _geom_torsion_atom_site_label_3
    _geom_torsion_atom_site_label_4
    _geom_torsion_site_symmetry_1
    _geom_torsion_site_symmetry_2
    _geom_torsion_site_symmetry_3
    _geom_torsion_site_symmetry_4
    _geom_torsion
    _geom_torsion_publ_flag
    C3 N1 C1 C2 . . . . 1.3(2) no
    C12 N1 C1 C2 . . . . -175.8(2) no
    C3 N1 C1 C15 . . . . -176.8(2) no
    C12 N1 C1 C15 . . . . 6.1(4) no
    C12 N1 C3 N2 . . . . 176.3(2) no
    C1 N1 C3 C4 . . . . 178.2(2) no
    C12 N1 C3 C4 . . . . -4.8(4) no
    C1 N1 C12 C13 . . . . -79.2(3) no
    C3 N1 C12 C13 . . . . 104.3(3) no
    C1 N1 C3 N2 . . . . -0.7(2) no
    C2 N2 C3 N1 . . . . -0.2(2) no
    C3 N2 C2 C21 . . . . -176.94(19) no
    C2 N2 C3 C4 . . . . -179.15(19) no
    C3 N2 C2 C1 . . . . 1.0(2) no
    C10 N3 C7 C6 . . . . 5.2(3) no
    C11 N3 C7 C8 . . . . -2.9(3) no
    C11 N3 C7 C6 . . . . 177.0(2) no
    C10 N3 C7 C8 . . . . -174.8(2) no
    C29 N4 C38 C39 . . . . 86.9(3) no
    C27 N4 C29 N5 . . . . -1.3(3) no
    C38 N4 C29 N5 . . . . -168.4(2) no
    C27 N4 C38 C39 . . . . -77.9(3) no
    C29 N4 C27 C28 . . . . 2.1(3) no
    C38 N4 C27 C41 . . . . -10.1(4) no
    C38 N4 C27 C28 . . . . 169.3(2) no
    C29 N4 C27 C41 . . . . -177.2(2) no
    C38 N4 C29 C30 . . . . 10.3(4) no
    C27 N4 C29 C30 . . . . 177.4(2) no
    C29 N5 C28 C47 . . . . -176.1(2) no
    C28 N5 C29 C30 . . . . -178.7(3) no
    C28 N5 C29 N4 . . . . -0.1(3) no
    C29 N5 C28 C27 . . . . 1.4(3) no
    C37 N6 C33 C34 . . . . 12.6(3) no
    C36 N6 C33 C32 . . . . -13.1(3) no
    C37 N6 C33 C32 . . . . -168.29(18) no
    C36 N6 C33 C34 . . . . 167.8(2) no
    C53 N7 C55 N8 . . . . 0.9(3) no
    C64 N7 C53 C54 . . . . -170.8(2) no
    C53 N7 C64 C65 . . . . 79.6(3) no
    C64 N7 C55 N8 . . . . 170.2(2) no
    C55 N7 C53 C67 . . . . 177.8(2) no
    C64 N7 C55 C56 . . . . -9.4(4) no
    C55 N7 C64 C65 . . . . -87.9(3) no
    C55 N7 C53 C54 . . . . -1.4(2) no
    C53 N7 C55 C56 . . . . -178.68(19) no
    C64 N7 C53 C67 . . . . 8.3(3) no
    C55 N8 C54 C73 . . . . 174.9(2) no
    C54 N8 C55 C56 . . . . 179.6(2) no
    C55 N8 C54 C53 . . . . -0.9(3) no
    C54 N8 C55 N7 . . . . 0.0(2) no
    C62 N9 C59 C60 . . . . -167.6(2) no
    C62 N9 C59 C58 . . . . 13.8(3) no
    C63 N9 C59 C58 . . . . 168.25(18) no
    C63 N9 C59 C60 . . . . -13.1(3) no
    C81 N10 C90 C91 . . . . -102.2(3) no
    C79 N10 C81 C82 . . . . -179.8(2) no
    C81 N10 C79 C93 . . . . 178.9(2) no
    C90 N10 C79 C80 . . . . 175.5(2) no
    C79 N10 C90 C91 . . . . 81.9(3) no
    C90 N10 C81 C82 . . . . 3.8(4) no
    C90 N10 C79 C93 . . . . -4.4(3) no
    C90 N10 C81 N11 . . . . -175.6(2) no
    C79 N10 C81 N11 . . . . 0.8(2) no
    C81 N10 C79 C80 . . . . -1.2(2) no
    C80 N11 C81 C82 . . . . -179.5(2) no
    C80 N11 C81 N10 . . . . -0.1(2) no
    C81 N11 C80 C79 . . . . -0.7(3) no
    C81 N11 C80 C99 . . . . 177.25(19) no
    C89 N12 C85 C84 . . . . -176.4(2) no
    C88 N12 C85 C84 . . . . -5.2(3) no
    C89 N12 C85 C86 . . . . 3.1(3) no
    C88 N12 C85 C86 . . . . 174.3(2) no
    N1 C1 C2 C21 . . . . 176.2(2) no
    N1 C1 C15 C16 . . . . -71.0(3) no
    C2 C1 C15 C20 . . . . -64.1(4) no
    C15 C1 C2 N2 . . . . 176.6(2) no
    C15 C1 C2 C21 . . . . -5.8(4) no
    N1 C1 C15 C20 . . . . 113.6(3) no
    C2 C1 C15 C16 . . . . 111.3(3) no
    N1 C1 C2 N2 . . . . -1.4(2) no
    C1 C2 C21 C26 . . . . 154.8(3) no
    N2 C2 C21 C26 . . . . -27.8(3) no
    N2 C2 C21 C22 . . . . 151.5(2) no
    C1 C2 C21 C22 . . . . -25.9(4) no
    N1 C3 C4 C5 . . . . 154.8(2) no
    N2 C3 C4 C5 . . . . -26.5(3) no
    N2 C3 C4 C9 . . . . 150.8(2) no
    N1 C3 C4 C9 . . . . -28.0(3) no
    C5 C4 C9 C8 . . . . 0.5(3) no
    C3 C4 C5 C6 . . . . 176.21(19) no
    C3 C4 C9 C8 . . . . -176.8(2) no
    C9 C4 C5 C6 . . . . -1.3(3) no
    C4 C5 C6 C7 . . . . 1.0(3) no
    C5 C6 C7 C8 . . . . 0.1(3) no
    C5 C6 C7 N3 . . . . -179.8(2) no
    N3 C7 C8 C9 . . . . 179.0(2) no
    C6 C7 C8 C9 . . . . -1.0(3) no
    C7 C8 C9 C4 . . . . 0.6(4) no
    N1 C12 C13 C14 . . . . -8.5(3) no
    C1 C15 C16 C17 . . . . -177.7(3) no
    C16 C15 C20 C19 . . . . 2.2(4) no
    C1 C15 C20 C19 . . . . 177.7(3) no
    C20 C15 C16 C17 . . . . -2.2(4) no
    C15 C16 C17 C18 . . . . 2.1(4) no
    C16 C17 C18 C19 . . . . -1.9(4) no
    C17 C18 C19 C20 . . . . 1.9(4) no
    C18 C19 C20 C15 . . . . -2.1(4) no
    C2 C21 C26 C25 . . . . -178.1(2) no
    C2 C21 C22 C23 . . . . 178.4(2) no
    C26 C21 C22 C23 . . . . -2.2(4) no
    C22 C21 C26 C25 . . . . 2.6(4) no
    C21 C22 C23 C24 . . . . 0.7(4) no
    C22 C23 C24 C25 . . . . 0.6(4) no
    C23 C24 C25 C26 . . . . -0.2(4) no
    C24 C25 C26 C21 . . . . -1.4(5) no
    N4 C27 C28 C47 . . . . 175.0(2) no
    C41 C27 C28 N5 . . . . 177.1(2) no
    N4 C27 C41 C42 . . . . -67.6(3) no
    C41 C27 C28 C47 . . . . -5.7(4) no
    C28 C27 C41 C46 . . . . -64.2(4) no
    C28 C27 C41 C42 . . . . 113.2(3) no
    N4 C27 C28 N5 . . . . -2.2(2) no
    N4 C27 C41 C46 . . . . 115.0(3) no
    N5 C28 C47 C52 . . . . -27.2(4) no
    C27 C28 C47 C48 . . . . -25.5(4) no
    N5 C28 C47 C48 . . . . 151.4(3) no
    C27 C28 C47 C52 . . . . 155.9(3) no
    N4 C29 C30 C31 . . . . -123.9(3) no
    N5 C29 C30 C31 . . . . 54.5(4) no
    N4 C29 C30 C35 . . . . 58.7(4) no
    N5 C29 C30 C35 . . . . -122.8(3) no
    C31 C30 C35 C34 . . . . -0.6(3) no
    C29 C30 C31 C32 . . . . -177.1(2) no
    C35 C30 C31 C32 . . . . 0.4(3) no
    C29 C30 C35 C34 . . . . 176.8(2) no
    C30 C31 C32 C33 . . . . 0.2(3) no
    C31 C32 C33 N6 . . . . -179.73(19) no
    C31 C32 C33 C34 . . . . -0.6(3) no
    C32 C33 C34 C35 . . . . 0.4(3) no
    N6 C33 C34 C35 . . . . 179.53(19) no
    C33 C34 C35 C30 . . . . 0.2(3) no
    N4 C38 C39 C40 . . . . 0.4(4) no
    C46 C41 C42 C43 . . . . -2.0(4) no
    C42 C41 C46 C45 . . . . 2.2(4) no
    C27 C41 C46 C45 . . . . 179.7(3) no
    C27 C41 C42 C43 . . . . -179.5(3) no
    C41 C42 C43 C44 . . . . 1.6(4) no
    C42 C43 C44 C45 . . . . -1.4(4) no
    C43 C44 C45 C46 . . . . 1.6(4) no
    C44 C45 C46 C41 . . . . -2.1(4) no
    C48 C47 C52 C51 . . . . 2.9(4) no
    C52 C47 C48 C49 . . . . -2.5(4) no
    C28 C47 C52 C51 . . . . -178.5(3) no
    C28 C47 C48 C49 . . . . 178.8(3) no
    C47 C48 C49 C50 . . . . 0.8(5) no
    C48 C49 C50 C51 . . . . 0.6(4) no
    C49 C50 C51 C52 . . . . -0.2(4) no
    C50 C51 C52 C47 . . . . -1.6(5) no
    N7 C53 C67 C72 . . . . -115.6(3) no
    C54 C53 C67 C68 . . . . -115.7(3) no
    N7 C53 C67 C68 . . . . 65.5(3) no
    C67 C53 C54 C73 . . . . 6.9(4) no
    C67 C53 C54 N8 . . . . -177.5(3) no
    C54 C53 C67 C72 . . . . 63.3(4) no
    N7 C53 C54 N8 . . . . 1.4(2) no
    N7 C53 C54 C73 . . . . -174.2(2) no
    C53 C54 C73 C74 . . . . 24.4(3) no
    N8 C54 C73 C78 . . . . 29.5(3) no
    C53 C54 C73 C78 . . . . -155.3(2) no
    N8 C54 C73 C74 . . . . -150.8(2) no
    N7 C55 C56 C57 . . . . 122.8(2) no
    N8 C55 C56 C61 . . . . 122.4(2) no
    N7 C55 C56 C61 . . . . -58.1(3) no
    N8 C55 C56 C57 . . . . -56.7(3) no
    C55 C56 C57 C58 . . . . 178.8(2) no
    C55 C56 C61 C60 . . . . -178.4(2) no
    C61 C56 C57 C58 . . . . -0.4(3) no
    C57 C56 C61 C60 . . . . 0.7(3) no
    C56 C57 C58 C59 . . . . -0.6(3) no
    C57 C58 C59 C60 . . . . 1.1(3) no
    C57 C58 C59 N9 . . . . 179.77(19) no
    C58 C59 C60 C61 . . . . -0.7(3) no
    N9 C59 C60 C61 . . . . -179.43(19) no
    C59 C60 C61 C56 . . . . -0.2(3) no
    N7 C64 C65 C66 . . . . -9.6(4) no
    C53 C67 C68 C69 . . . . 176.0(3) no
    C53 C67 C72 C71 . . . . -175.3(3) no
    C68 C67 C72 C71 . . . . 3.7(4) no
    C72 C67 C68 C69 . . . . -3.0(4) no
    C67 C68 C69 C70 . . . . 1.9(4) no
    C68 C69 C70 C71 . . . . -1.5(4) no
    C69 C70 C71 C72 . . . . 2.3(4) no
    C70 C71 C72 C67 . . . . -3.4(4) no
    C74 C73 C78 C77 . . . . -1.1(3) no
    C54 C73 C78 C77 . . . . 178.7(2) no
    C54 C73 C74 C75 . . . . -178.6(2) no
    C78 C73 C74 C75 . . . . 1.2(3) no
    C73 C74 C75 C76 . . . . -0.9(4) no
    C74 C75 C76 C77 . . . . 0.5(4) no
    C75 C76 C77 C78 . . . . -0.3(4) no
    C76 C77 C78 C73 . . . . 0.6(4) no
    C80 C79 C93 C94 . . . . -109.7(3) no
    N10 C79 C93 C94 . . . . 70.2(3) no
    C93 C79 C80 C99 . . . . 3.3(4) no
    N10 C79 C93 C98 . . . . -111.8(3) no
    N10 C79 C80 C99 . . . . -176.6(2) no
    C93 C79 C80 N11 . . . . -178.9(2) no
    C80 C79 C93 C98 . . . . 68.3(4) no
    N10 C79 C80 N11 . . . . 1.2(2) no
    N11 C80 C99 C104 . . . . 28.1(3) no
    C79 C80 C99 C104 . . . . -154.3(2) no
    N11 C80 C99 C100 . . . . -152.0(2) no
    C79 C80 C99 C100 . . . . 25.7(3) no
    N10 C81 C82 C87 . . . . 30.9(4) no
    N10 C81 C82 C83 . . . . -155.6(2) no
    N11 C81 C82 C83 . . . . 23.8(3) no
    N11 C81 C82 C87 . . . . -149.8(2) no
    C81 C82 C87 C86 . . . . 175.8(2) no
    C83 C82 C87 C86 . . . . 2.2(3) no
    C87 C82 C83 C84 . . . . -1.3(3) no
    C81 C82 C83 C84 . . . . -175.3(2) no
    C82 C83 C84 C85 . . . . -0.2(3) no
    C83 C84 C85 N12 . . . . -179.70(19) no
    C83 C84 C85 C86 . . . . 0.8(3) no
    N12 C85 C86 C87 . . . . -179.4(2) no
    C84 C85 C86 C87 . . . . 0.1(4) no
    C85 C86 C87 C82 . . . . -1.7(4) no
    N10 C90 C91 C92 . . . . -1.3(4) no
    C79 C93 C94 C95 . . . . 175.1(3) no
    C98 C93 C94 C95 . . . . -2.9(4) no
    C79 C93 C98 C97 . . . . -174.5(2) no
    C94 C93 C98 C97 . . . . 3.5(4) no
    C93 C94 C95 C96 . . . . 1.7(4) no
    C94 C95 C96 C97 . . . . -1.2(4) no
    C95 C96 C97 C98 . . . . 1.9(4) no
    C96 C97 C98 C93 . . . . -3.1(4) no
    C80 C99 C100 C101 . . . . -178.3(2) no
    C104 C99 C100 C101 . . . . 1.7(3) no
    C80 C99 C104 C103 . . . . 178.7(2) no
    C100 C99 C104 C103 . . . . -1.2(3) no
    C99 C100 C101 C102 . . . . -0.8(4) no
    C100 C101 C102 C103 . . . . -0.7(4) no
    C101 C102 C103 C104 . . . . 1.1(4) no
    C102 C103 C104 C99 . . . . -0.2(4) no
loop_
    _geom_hbond_atom_site_label_D
    _geom_hbond_atom_site_label_H
    _geom_hbond_atom_site_label_A
    _geom_hbond_site_symmetry_A
    _geom_hbond_distance_DH
    _geom_hbond_distance_HA
    _geom_hbond_distance_DA
    _geom_hbond_angle_DHA
    _geom_hbond_publ_flag
    C66 H66A N7 . 0.95 2.54 2.864(4) 100.0 no
    C92 H92A N10 . 0.95 2.56 2.876(4) 100.0 no
    C10 H10A Cg2 2_655 0.98 2.71 3.514(3) 139.0 yes
    C16 H16 Cg8 1_555 0.95 2.47 3.328(3) 151.0 yes
    C37 H37A Cg6 2_765 0.98 2.77 3.600(2) 142.0 yes
    C42 H42 Cg4 1_665 0.95 2.49 3.345(3) 150.0 yes
    C63 H63A Cg10 2_666 0.98 2.73 3.595(2) 147.0 yes
    C68 H68 Cg16 1_555 0.95 2.59 3.390(3) 142.0 yes
    C88 H88C Cg14 2_776 0.98 2.74 3.509(3) 136.0 yes
    C94 H94 Cg12 1_665 0.95 2.48 3.340(3) 150.0 yes
_iucr_refine_instructions_details
;
TITL  B-7 in P-1
CELL  1.54184   9.4259  10.2028  44.7210   94.711   94.096  107.359
ZERR     8.00   0.0007   0.0007   0.0032    0.002    0.002    0.002
LATT   1
SFAC  C    H    N
UNIT  208  200  24
MERG   2
OMIT    -4.00 180.00
TWIN   -1.00  0.00  0.00  0.00 -1.00  0.00  1.00  1.00  1.00   2
OMIT     0  -1  10
OMIT    -1  -1   1
FMAP    2
PLAN    5
SIZE  0.17   0.29   0.31
ISOR C12 C13 C14 C38 C39 C40 C64 C65 C66 C90 C91 C92
ACTA  50
TEMP  -183
BOND
LIST   4
L.S.  13
WGHT    0.056400    1.195800
BASF   0.51249
FVAR       0.13938
C1    1    0.212802    0.019467    0.144826    11.00000    0.01916    0.02440 =
         0.01638   -0.00149   -0.00054   -0.00014
C2    1    0.200631   -0.120544    0.139081    11.00000    0.01922    0.01850 =
         0.01631   -0.00281   -0.00384    0.00475
C3    1    0.236850   -0.029983    0.096755    11.00000    0.02459    0.01890 =
         0.01738   -0.00298    0.00004    0.00449
C4    1    0.255053   -0.016495    0.064729    11.00000    0.03023    0.01754 =
         0.01646   -0.00081    0.00152    0.00146
C5    1    0.311156   -0.111525    0.048830    11.00000    0.03415    0.02023 =
         0.02123    0.00456    0.00304    0.00639
AFIX  43
H5    2    0.341003   -0.177429    0.059437    11.00000   -1.20000
AFIX   0
C6    1    0.324207   -0.112220    0.018536    11.00000    0.03599    0.02371 =
         0.02388    0.00162    0.00669    0.01011
AFIX  43
H6    2    0.361257   -0.179270    0.008591    11.00000   -1.20000
AFIX   0
C7    1    0.283882   -0.015717    0.001863    11.00000    0.03784    0.02292 =
         0.01908    0.00270    0.00391    0.00626
C8    1    0.229909    0.081606    0.017961    11.00000    0.04532    0.02600 =
         0.02209    0.00561    0.00220    0.01332
AFIX  43
H8    2    0.202846    0.149664    0.007624    11.00000   -1.20000
AFIX   0
C9    1    0.215958    0.079389    0.048284    11.00000    0.04256    0.02737 =
         0.02097    0.00172    0.00426    0.01499
AFIX  43
H9    2    0.178290    0.145688    0.058352    11.00000   -1.20000
AFIX   0
C10   1    0.339049   -0.121690   -0.045463    11.00000    0.04663    0.03244 =
         0.02149   -0.00022    0.00864    0.01041
AFIX 137
H10A  2    0.435084   -0.125585   -0.036289    11.00000   -1.50000
H10B  2    0.348561   -0.100632   -0.066353    11.00000   -1.50000
H10C  2    0.262819   -0.211076   -0.045176    11.00000   -1.50000
AFIX   0
C11   1    0.245377    0.083626   -0.044887    11.00000    0.07820    0.03900 =
         0.01731    0.01017    0.01015    0.02489
AFIX 137
H11A  2    0.138073    0.066557   -0.043687    11.00000   -1.50000
H11B  2    0.264465    0.072428   -0.066055    11.00000   -1.50000
H11C  2    0.299829    0.177911   -0.035993    11.00000   -1.50000
AFIX   0
C12   1    0.265517    0.219428    0.115438    11.00000    0.04651    0.02521 =
         0.01390   -0.00296    0.00143    0.00938
AFIX  23
H12A  2    0.336128    0.273225    0.132715    11.00000   -1.20000
H12B  2    0.316338    0.238999    0.096944    11.00000   -1.20000
AFIX   0
C13   1    0.139615    0.269131    0.113714    11.00000    0.04872    0.02654 =
         0.02436    0.00184    0.01009    0.01319
AFIX  43
H13   2    0.158227    0.366155    0.114362    11.00000   -1.20000
AFIX   0
C14   1   -0.010640    0.185432    0.111119    11.00000    0.04932    0.05635 =
         0.03879    0.00983    0.00278    0.02724
AFIX  93
H14A  2   -0.033794    0.087929    0.110401    11.00000   -1.20000
H14B  2   -0.088746    0.226529    0.110088    11.00000   -1.20000
AFIX   0
C15   1    0.197569    0.096451    0.173342    11.00000    0.02450    0.02010 =
         0.01640    0.00352    0.00282    0.00589
C16   1    0.322768    0.196289    0.189258    11.00000    0.02799    0.02291 =
         0.02435   -0.00424    0.00492    0.00211
AFIX  43
H16   2    0.416705    0.216741    0.181266    11.00000   -1.20000
AFIX   0
C17   1    0.310015    0.265355    0.216642    11.00000    0.03416    0.03162 =
         0.02915   -0.00551    0.00577    0.00026
AFIX  43
H17   2    0.394428    0.334693    0.226894    11.00000   -1.20000
AFIX   0
C18   1    0.174748    0.233334    0.228981    11.00000    0.04191    0.02279 =
         0.01775   -0.00185    0.00675    0.01179
AFIX  43
H18   2    0.166423    0.278315    0.247937    11.00000   -1.20000
AFIX   0
C19   1    0.050550    0.133825    0.213140    11.00000    0.02397    0.04036 =
         0.02732    0.00318    0.00675    0.01127
AFIX  43
H19   2   -0.043445    0.113084    0.221112    11.00000   -1.20000
AFIX   0
C20   1    0.063532    0.065749    0.186090    11.00000    0.02138    0.03015 =
         0.02647   -0.00328   -0.00144    0.00572
AFIX  43
H20   2   -0.021190   -0.003684    0.175971    11.00000   -1.20000
AFIX   0
C21   1    0.182604   -0.227431    0.158899    11.00000    0.01960    0.02959 =
         0.01998   -0.00015    0.00437    0.00602
C22   1    0.233272   -0.194624    0.190141    11.00000    0.02094    0.02613 =
         0.02677    0.00044    0.00302    0.00809
AFIX  43
H22   2    0.281823   -0.101004    0.197816    11.00000   -1.20000
AFIX   0
C23   1    0.213688   -0.294988    0.209453    11.00000    0.02418    0.02833 =
         0.01714   -0.00170    0.00064    0.00527
AFIX  43
H23   2    0.247472   -0.270464    0.230269    11.00000   -1.20000
AFIX   0
C24   1    0.143050   -0.435109    0.198290    11.00000    0.03390    0.03219 =
         0.02565    0.00857    0.01126    0.01428
AFIX  43
H24   2    0.128058   -0.505480    0.211449    11.00000   -1.20000
AFIX   0
C25   1    0.096323   -0.467413    0.167831    11.00000    0.02889    0.01925 =
         0.02376   -0.00186    0.00478    0.00473
AFIX  43
H25   2    0.049050   -0.561009    0.159975    11.00000   -1.20000
AFIX   0
C26   1    0.117675   -0.364819    0.148644    11.00000    0.02441    0.02919 =
         0.01744    0.00085    0.00236    0.00638
AFIX  43
H26   2    0.086493   -0.390143    0.127744    11.00000   -1.20000
AFIX   0
C87   1    0.665127    1.029824    0.451095    11.00000    0.03820    0.02999 =
         0.01982    0.00223   -0.00133    0.01376
AFIX  43
H87   2    0.615300    1.084848    0.441139    11.00000   -1.20000
AFIX   0
N1    3    0.237300    0.076338    0.118715    11.00000    0.02967    0.02204 =
         0.01524   -0.00111    0.00230    0.00776
N2    3    0.214795   -0.147600    0.108546    11.00000    0.02536    0.02235 =
         0.01456    0.00062   -0.00245    0.00602
N3    3    0.295449   -0.014274   -0.028466    11.00000    0.05248    0.02958 =
         0.01727    0.00594    0.00865    0.01645
MOLE    2
C27   1    0.719693    0.534893    0.146974    11.00000    0.01760    0.02120 =
         0.01896   -0.00056   -0.00080   -0.00352
C28   1    0.702979    0.394919    0.139240    11.00000    0.01878    0.02632 =
         0.01650   -0.00356   -0.00277    0.00581
C29   1    0.748234    0.498838    0.098822    11.00000    0.02339    0.02708 =
         0.01949   -0.00255    0.00180    0.00527
C30   1    0.771154    0.530062    0.067816    11.00000    0.03137    0.02948 =
         0.01851    0.00169    0.00314    0.01477
C31   1    0.663997    0.460391    0.044206    11.00000    0.02372    0.02518 =
         0.02102   -0.00009    0.00259    0.00672
AFIX  43
H31   2    0.574076    0.395692    0.048546    11.00000   -1.20000
AFIX   0
C32   1    0.685442    0.483217    0.014523    11.00000    0.02876    0.02567 =
         0.01998   -0.00049   -0.00117    0.01128
AFIX  43
H32   2    0.609970    0.434244   -0.001083    11.00000   -1.20000
AFIX   0
C33   1    0.816776    0.577457    0.007136    11.00000    0.03520    0.02203 =
         0.01842    0.00191    0.00132    0.01365
C34   1    0.924679    0.648463    0.031046    11.00000    0.03032    0.02441 =
         0.02214    0.00350    0.00422    0.00758
AFIX  43
H34   2    1.014613    0.713378    0.026780    11.00000   -1.20000
AFIX   0
C35   1    0.902267    0.625540    0.060570    11.00000    0.02790    0.02423 =
         0.02010    0.00032    0.00024    0.00675
AFIX  43
H35   2    0.976841    0.675220    0.076271    11.00000   -1.20000
AFIX   0
C36   1    0.741575    0.508762   -0.046778    11.00000    0.04752    0.03761 =
         0.01637   -0.00031    0.00163    0.01328
AFIX 137
H36A  2    0.639016    0.511256   -0.045534    11.00000   -1.50000
H36B  2    0.745001    0.414521   -0.045161    11.00000   -1.50000
H36C  2    0.774712    0.537774   -0.066138    11.00000   -1.50000
AFIX   0
C37   1    0.986785    0.678869   -0.029200    11.00000    0.04072    0.03780 =
         0.02076    0.00773    0.00792    0.01534
AFIX 137
H37A  2    1.059979    0.636179   -0.021296    11.00000   -1.50000
H37B  2    1.012120    0.774268   -0.019816    11.00000   -1.50000
H37C  2    0.988170    0.678517   -0.051097    11.00000   -1.50000
AFIX   0
C38   1    0.753069    0.739092    0.118519    11.00000    0.04861    0.02539 =
         0.01585   -0.00312    0.00658   -0.00176
AFIX  23
H38A  2    0.812186    0.770910    0.101612    11.00000   -1.20000
H38B  2    0.805170    0.798883    0.137049    11.00000   -1.20000
AFIX   0
C39   1    0.607238    0.758183    0.112841    11.00000    0.11951    0.04024 =
         0.03785    0.01773    0.04450    0.04781
AFIX  43
H39   2    0.605302    0.849188    0.110302    11.00000   -1.20000
AFIX   0
C40   1    0.471390    0.656421    0.110798    11.00000    0.03886    0.05066 =
         0.03093    0.00961    0.00669    0.02080
AFIX  93
H40A  2    0.467762    0.563845    0.113183    11.00000   -1.20000
H40B  2    0.381400    0.678870    0.107005    11.00000   -1.20000
AFIX   0
C41   1    0.705732    0.607117    0.176331    11.00000    0.02178    0.02362 =
         0.01869    0.00366    0.00405    0.00546
C42   1    0.832067    0.703488    0.192407    11.00000    0.02286    0.02518 =
         0.02109   -0.00190    0.00146    0.00466
AFIX  43
H42   2    0.925902    0.722836    0.184391    11.00000   -1.20000
AFIX   0
C43   1    0.820705    0.771205    0.220145    11.00000    0.02941    0.03121 =
         0.02165   -0.00533    0.00147    0.00211
AFIX  43
H43   2    0.906161    0.838131    0.230702    11.00000   -1.20000
AFIX   0
C44   1    0.685119    0.740909    0.232261    11.00000    0.04208    0.02739 =
         0.01515    0.00004    0.00550    0.01416
AFIX  43
H44   2    0.677410    0.785267    0.251331    11.00000   -1.20000
AFIX   0
C45   1    0.559358    0.644275    0.216161    11.00000    0.02405    0.04609 =
         0.02944    0.01013    0.00865    0.01345
AFIX  43
H45   2    0.465415    0.624814    0.224134    11.00000   -1.20000
AFIX   0
C46   1    0.570725    0.577432    0.188947    11.00000    0.02022    0.03769 =
         0.02477    0.00210   -0.00084    0.00497
AFIX  43
H46   2    0.485102    0.509938    0.178596    11.00000   -1.20000
AFIX   0
C47   1    0.679936    0.282564    0.157425    11.00000    0.02113    0.03224 =
         0.01900    0.00199    0.00460    0.00641
C48   1    0.727989    0.305598    0.188899    11.00000    0.02344    0.02775 =
         0.02913    0.00013    0.00194    0.00695
AFIX  43
H48   2    0.777779    0.397251    0.197764    11.00000   -1.20000
AFIX   0
C49   1    0.704737    0.200064    0.206737    11.00000    0.03042    0.03439 =
         0.02329    0.00186    0.00348    0.00689
AFIX  43
H49   2    0.737002    0.218807    0.227693    11.00000   -1.20000
AFIX   0
C50   1    0.632014    0.062122    0.193755    11.00000    0.03595    0.03263 =
         0.02885    0.00663    0.01034    0.01105
AFIX  43
H50   2    0.614118   -0.012275    0.205872    11.00000   -1.20000
AFIX   0
C51   1    0.588018    0.038558    0.163232    11.00000    0.03214    0.02073 =
         0.03206   -0.00205    0.00763    0.00360
AFIX  43
H51   2    0.539669   -0.053185    0.154259    11.00000   -1.20000
AFIX   0
C52   1    0.613269    0.146955    0.145350    11.00000    0.02787    0.02945 =
         0.02117   -0.00015    0.00445    0.00594
AFIX  43
H52   2    0.583934    0.127278    0.124289    11.00000   -1.20000
AFIX   0
N4    3    0.751215    0.600063    0.121997    11.00000    0.02391    0.02364 =
         0.01145   -0.00668    0.00073    0.00400
N5    3    0.719823    0.377133    0.108558    11.00000    0.02377    0.02807 =
         0.01544   -0.00049   -0.00317    0.00585
N6    3    0.839129    0.601494   -0.022388    11.00000    0.03993    0.02925 =
         0.01837    0.00291    0.00436    0.00811
MOLE    3
C53   1    0.065039    0.383480    0.352877    11.00000    0.01874    0.03051 =
         0.01429   -0.00066   -0.00092    0.00741
C54   1    0.060895    0.260343    0.361952    11.00000    0.01770    0.02473 =
         0.01541   -0.00407   -0.00228    0.00122
C55   1    0.146030    0.402854    0.401587    11.00000    0.01766    0.02409 =
         0.01828    0.00017    0.00069    0.00656
C56   1    0.203539    0.463719    0.432851    11.00000    0.02126    0.02320 =
         0.02009    0.00157    0.00072    0.00726
C57   1    0.119817    0.417143    0.456507    11.00000    0.02657    0.02762 =
         0.02239    0.00038    0.00130    0.01201
AFIX  43
H57   2    0.025675    0.347966    0.452154    11.00000   -1.20000
AFIX   0
C58   1    0.170857    0.469498    0.486218    11.00000    0.02658    0.03236 =
         0.01991    0.00399    0.00435    0.01409
AFIX  43
H58   2    0.110977    0.436369    0.501845    11.00000   -1.20000
AFIX   0
C59   1    0.309677    0.570668    0.493471    11.00000    0.02892    0.02793 =
         0.01970   -0.00129   -0.00162    0.01499
C60   1    0.393501    0.618560    0.469608    11.00000    0.02391    0.02762 =
         0.02589    0.00028   -0.00026    0.00807
AFIX  43
H60   2    0.487581    0.687934    0.473808    11.00000   -1.20000
AFIX   0
C61   1    0.340151    0.565486    0.439988    11.00000    0.02683    0.02737 =
         0.02125    0.00257    0.00233    0.00967
AFIX  43
H61   2    0.398497    0.599601    0.424218    11.00000   -1.20000
AFIX   0
C62   1    0.291266    0.556565    0.547152    11.00000    0.04143    0.04061 =
         0.02338   -0.00208   -0.00064    0.01231
AFIX 137
H62A  2    0.182876    0.537046    0.543378    11.00000   -1.50000
H62B  2    0.327615    0.616364    0.566155    11.00000   -1.50000
H62C  2    0.314659    0.469730    0.548477    11.00000   -1.50000
AFIX   0
C63   1    0.518148    0.708880    0.529632    11.00000    0.03413    0.03415 =
         0.02523   -0.00519   -0.00698    0.01219
AFIX 137
H63A  2    0.583138    0.655785    0.522773    11.00000   -1.50000
H63B  2    0.540356    0.735303    0.551425    11.00000   -1.50000
H63C  2    0.535643    0.792186    0.519187    11.00000   -1.50000
AFIX   0
C64   1    0.130733    0.622908    0.382449    11.00000    0.03806    0.01941 =
         0.02234    0.00033   -0.00416    0.00249
AFIX  23
H64A  2    0.162177    0.663547    0.363725    11.00000   -1.20000
H64B  2    0.207234    0.672669    0.399188    11.00000   -1.20000
AFIX   0
C65   1   -0.016555    0.643450    0.388634    11.00000    0.05620    0.03074 =
         0.02739   -0.00502   -0.01445    0.02469
AFIX  43
H65   2   -0.015764    0.735660    0.394086    11.00000   -1.20000
AFIX   0
C66   1   -0.144089    0.548372    0.387282    11.00000    0.04463    0.05920 =
         0.07435   -0.02483   -0.00912    0.03497
AFIX  93
H66A  2   -0.150945    0.454470    0.381934    11.00000   -1.20000
H66B  2   -0.230879    0.572462    0.391639    11.00000   -1.20000
AFIX   0
C67   1    0.022253    0.430973    0.324156    11.00000    0.02678    0.02406 =
         0.01511    0.00038    0.00047    0.00980
C68   1    0.127633    0.516548    0.308786    11.00000    0.02500    0.02798 =
         0.02367    0.00170   -0.00348    0.00188
AFIX  43
H68   2    0.228803    0.550900    0.317241    11.00000   -1.20000
AFIX   0
C69   1    0.086668    0.552172    0.281311    11.00000    0.03745    0.02755 =
         0.02196    0.00611    0.00146    0.00279
AFIX  43
H69   2    0.160771    0.608957    0.270647    11.00000   -1.20000
AFIX   0
C70   1   -0.060056    0.507154    0.268858    11.00000    0.03991    0.03364 =
         0.02047   -0.00092   -0.00314    0.01682
AFIX  43
H70   2   -0.087263    0.534359    0.250020    11.00000   -1.20000
AFIX   0
C71   1   -0.165636    0.423066    0.283926    11.00000    0.02926    0.04544 =
         0.01884    0.00057   -0.00583    0.01452
AFIX  43
H71   2   -0.266274    0.389077    0.275142    11.00000   -1.20000
AFIX   0
C72   1   -0.127557    0.386387    0.312091    11.00000    0.02466    0.04099 =
         0.01799    0.00168   -0.00028    0.00568
AFIX  43
H72   2   -0.202425    0.331808    0.322944    11.00000   -1.20000
AFIX   0
C73   1    0.020835    0.125043    0.342446    11.00000    0.01714    0.02172 =
         0.02539    0.00093   -0.00127    0.00525
C74   1    0.037230    0.121003    0.312006    11.00000    0.02376    0.02574 =
         0.01570   -0.00152    0.00199    0.00182
AFIX  43
H74   2    0.076433    0.204060    0.303109    11.00000   -1.20000
AFIX   0
C75   1   -0.004332   -0.006162    0.294489    11.00000    0.03141    0.03262 =
         0.02219   -0.00671    0.00155    0.00921
AFIX  43
H75   2    0.005687   -0.008435    0.273481    11.00000   -1.20000
AFIX   0
C76   1   -0.058472   -0.126455    0.306420    11.00000    0.03016    0.02239 =
         0.03594   -0.00882   -0.00312    0.00508
AFIX  43
H76   2   -0.085242   -0.211849    0.293954    11.00000   -1.20000
AFIX   0
C77   1   -0.074759   -0.124272    0.337204    11.00000    0.02694    0.03020 =
         0.03499    0.00415   -0.00655    0.00558
AFIX  43
H77   2   -0.113272   -0.208507    0.345713    11.00000   -1.20000
AFIX   0
C78   1   -0.034978    0.000309    0.355431    11.00000    0.02222    0.03091 =
         0.02007    0.00441   -0.00327    0.00706
AFIX  43
H78   2   -0.045117    0.001844    0.376429    11.00000   -1.20000
AFIX   0
N7    3    0.123690    0.477490    0.379208    11.00000    0.02214    0.02404 =
         0.02179   -0.00429    0.00049    0.00458
N8    3    0.109172    0.269728    0.392078    11.00000    0.01985    0.02651 =
         0.01942    0.00335   -0.00196    0.00583
N9    3    0.362370    0.624610    0.522953    11.00000    0.03593    0.03227 =
         0.01958   -0.00162   -0.00243    0.01143
MOLE    4
C79   1    0.561147    0.869049    0.353777    11.00000    0.02008    0.02205 =
         0.01543   -0.00542   -0.00150    0.00511
C80   1    0.557604    0.742952    0.360999    11.00000    0.01627    0.02941 =
         0.01837   -0.00232   -0.00019    0.00201
C81   1    0.636073    0.874373    0.402651    11.00000    0.02082    0.02994 =
         0.01640   -0.00175    0.00173    0.00763
C82   1    0.690491    0.919226    0.434686    11.00000    0.02414    0.03068 =
         0.02019   -0.00168   -0.00141    0.00802
C83   1    0.759253    0.838483    0.450463    11.00000    0.03084    0.02733 =
         0.02130    0.00021   -0.00026    0.00855
AFIX  43
H83   2    0.776230    0.760743    0.439910    11.00000   -1.20000
AFIX   0
C84   1    0.803417    0.868562    0.481079    11.00000    0.03153    0.02602 =
         0.02550    0.00240   -0.00583    0.00841
AFIX  43
H84   2    0.849704    0.811166    0.491118    11.00000   -1.20000
AFIX   0
C85   1    0.780812    0.982623    0.497507    11.00000    0.02890    0.03136 =
         0.01917    0.00021   -0.00240    0.00618
C86   1    0.710604    1.062170    0.481652    11.00000    0.04132    0.02888 =
         0.02080   -0.00222   -0.00137    0.01518
AFIX  43
H86   2    0.693625    1.140256    0.492052    11.00000   -1.20000
AFIX   0
C88   1    0.885197    0.923643    0.544786    11.00000    0.04209    0.03653 =
         0.02325    0.00196   -0.00906    0.00970
AFIX 137
H88A  2    0.807497    0.835211    0.545140    11.00000   -1.50000
H88B  2    0.919366    0.966880    0.565481    11.00000   -1.50000
H88C  2    0.969538    0.907811    0.535092    11.00000   -1.50000
AFIX   0
C89   1    0.791475    1.126863    0.544185    11.00000    0.06307    0.04321 =
         0.02053   -0.00175   -0.00490    0.02092
AFIX 137
H89A  2    0.849262    1.214087    0.537374    11.00000   -1.50000
H89B  2    0.817921    1.127882    0.565816    11.00000   -1.50000
H89C  2    0.684561    1.115622    0.540458    11.00000   -1.50000
AFIX   0
C90   1    0.647886    1.106005    0.384046    11.00000    0.03841    0.01929 =
         0.02080   -0.00080   -0.00417    0.00622
AFIX  23
H90A  2    0.720688    1.147136    0.401911    11.00000   -1.20000
H90B  2    0.695588    1.140777    0.366038    11.00000   -1.20000
AFIX   0
C91   1    0.516659    1.153053    0.386773    11.00000    0.04996    0.02411 =
         0.02554   -0.00282   -0.01078    0.01792
AFIX  43
H91   2    0.534678    1.250223    0.388898    11.00000   -1.20000
AFIX   0
C92   1    0.379023    1.078097    0.386636    11.00000    0.05028    0.03411 =
         0.07886    0.00768    0.01809    0.02550
AFIX  93
H92A  2    0.354039    0.980228    0.384579    11.00000   -1.20000
H92B  2    0.302949    1.120930    0.388592    11.00000   -1.20000
AFIX   0
C93   1    0.523131    0.923123    0.325601    11.00000    0.02815    0.01879 =
         0.01739   -0.00063    0.00140    0.00887
C94   1    0.631059    1.005900    0.310252    11.00000    0.02574    0.03091 =
         0.02562    0.00217   -0.00628    0.00017
AFIX  43
H94   2    0.732409    1.035338    0.318636    11.00000   -1.20000
AFIX   0
C95   1    0.593786    1.046402    0.282941    11.00000    0.03902    0.02303 =
         0.02417    0.00649    0.00039    0.00207
AFIX  43
H95   2    0.669991    1.101373    0.272432    11.00000   -1.20000
AFIX   0
C96   1    0.447056    1.008058    0.270669    11.00000    0.04002    0.03004 =
         0.01898   -0.00236   -0.00407    0.01587
AFIX  43
H96   2    0.421937    1.037855    0.251993    11.00000   -1.20000
AFIX   0
C97   1    0.338429    0.927169    0.285518    11.00000    0.03183    0.04380 =
         0.01946   -0.00037   -0.00600    0.01430
AFIX  43
H97   2    0.237656    0.898286    0.276792    11.00000   -1.20000
AFIX   0
C98   1    0.373402    0.886092    0.313456    11.00000    0.02588    0.04088 =
         0.01942    0.00140    0.00255    0.00663
AFIX  43
H98   2    0.296352    0.833501    0.324134    11.00000   -1.20000
AFIX   0
C99   1    0.516942    0.612132    0.340148    11.00000    0.01630    0.01838 =
         0.02024   -0.00216   -0.00101    0.00471
C100  1    0.533769    0.614358    0.309808    11.00000    0.02533    0.02260 =
         0.01563    0.00052    0.00408    0.00197
AFIX  43
H100  2    0.574342    0.699592    0.301813    11.00000   -1.20000
AFIX   0
C101  1    0.490657    0.490226    0.290926    11.00000    0.02986    0.03027 =
         0.02248   -0.00723    0.00238    0.00972
AFIX  43
H101  2    0.501264    0.492282    0.269989    11.00000   -1.20000
AFIX   0
C102  1    0.434217    0.367230    0.301692    11.00000    0.02772    0.02138 =
         0.02621   -0.00351    0.00193    0.00574
AFIX  43
H102  2    0.404809    0.284276    0.288352    11.00000   -1.20000
AFIX   0
C103  1    0.419202    0.362296    0.332458    11.00000    0.02211    0.02415 =
         0.03233    0.00131   -0.00281    0.00633
AFIX  43
H103  2    0.381159    0.275895    0.340142    11.00000   -1.20000
AFIX   0
C104  1    0.460090    0.484206    0.351820    11.00000    0.01867    0.02602 =
         0.02064    0.00478    0.00033    0.00580
AFIX  43
H104  2    0.449867    0.481501    0.372759    11.00000   -1.20000
AFIX   0
N10   3    0.615212    0.955220    0.381504    11.00000    0.02440    0.01811 =
         0.01916   -0.00231    0.00186    0.00396
N11   3    0.602069    0.743932    0.390894    11.00000    0.02114    0.02648 =
         0.01869    0.00179   -0.00191    0.00492
N12   3    0.824670    1.014158    0.527947    11.00000    0.04541    0.03757 =
         0.01956   -0.00159   -0.00723    0.01544
HKLF 4
REM   B-7 in P-1
REM R1 =  0.0432 for  13253 Fo > 4sig(Fo)  and  0.0441 for all  13651 data
REM   1054 parameters refined using     72 restraints
END
WGHT      0.0564      1.1957
REM Highest difference peak  0.288,  deepest hole -0.285,  1-sigma level  0.044
Q1    1   0.6798  0.7868  0.1237  11.00000  0.05    0.29
Q2    1   0.0507  0.6671  0.3762  11.00000  0.05    0.28
Q3    1  -0.0339  0.2018  0.1305  11.00000  0.05    0.25
Q4    1   0.6939  0.3395  0.1480  11.00000  0.05    0.23
Q5    1   0.3387  1.0599  0.3658  11.00000  0.05    0.22
;
