# Supplementary material for: 4-(1-Allyl-4,5-diphenyl-1H-imidazol-2-yl)-N,N-dimethyl­aniline
Source: Acta Crystallogr Sect E Struct Rep Online. 2013 Mar 9;69(Pt 4):o527–8. doi: 10.1107/S1600536813006326 (PMC3629582; doi:10.1107/S1600536813006326)
Supplement: Supplementary file 2 [file e-69-0o527-Isup2.hkl]

# 
# h,k,l, Fc-squared, Fo-squared, sigma(Fo-squared) and status flag 
# 
data_I
_shelx_title '  B-7 in P-1' 
_shelx_refln_list_code          4 
_shelx_F_calc_maximum      239.50 
_exptl_crystal_F_000      1616.00 
_reflns_d_resolution_high  0.8307 
 
loop_ 
 _symmetry_equiv_pos_as_xyz 
 'x, y, z' 
 '-x, -y, -z' 
 
_cell_length_a     9.4259 
_cell_length_b    10.2028 
_cell_length_c    44.7210 
_cell_angle_alpha  94.711 
_cell_angle_beta   94.096 
_cell_angle_gamma 107.359 
 
_shelx_F_squared_multiplier     1.000 
 
loop_ 
 _refln_index_h 
 _refln_index_k 
 _refln_index_l 
 _refln_F_squared_calc 
 _refln_F_squared_meas 
 _refln_F_squared_sigma 
 _refln_observed_status 
   1   0   0      544.36      378.61     26.25 o 
   4   0   0      192.55      192.70      5.76 o 
   5   0   0       14.19       23.77      4.12 o 
   6   0   0       87.68       85.92      4.90 o 
   7   0   0        1.22        3.60      2.57 o 
   8   0   0      142.30      153.90     10.29 o 
   9   0   0       37.98       43.75      4.12 o 
  10   0   0       25.14       13.38      1.61 o 
 -10   1   0        9.38        7.88      1.61 o 
  -9   1   0       21.24       19.96      2.34 o 
  -8   1   0       41.85       29.85      4.63 o 
  -7   1   0     1580.37     1538.01     92.14 o 
  -6   1   0       74.49       71.64      4.37 o 
  -5   1   0    22064.40    23362.14    726.44 o 
  -4   1   0       47.12       49.58      2.71 o 
  -2   1   0      516.21      495.53     36.29 o 
  -1   1   0        6.38        7.21      1.03 o 
   0   1   0       23.24       23.17      1.09 o 
   1   1   0    13686.34    13073.61    980.56 o 
   2   1   0     8671.28     7779.62    466.86 o 
   3   1   0      545.63      562.60     36.03 o 
   4   1   0     1871.47     1800.01    113.24 o 
   5   1   0      700.25      852.52     37.04 o 
   6   1   0       35.08       30.88      4.12 o 
   7   1   0     2863.55     2953.00    186.33 o 
   8   1   0       79.64       61.64      5.67 o 
   9   1   0        2.33        8.24      2.06 o 
  10   1   0        9.24        9.29      1.46 o 
 -11   2   0        3.44        3.60      1.54 o 
 -10   2   0       43.65       42.59      2.91 o 
  -9   2   0       81.50       94.20      6.69 o 
  -8   2   0      328.66      290.31     19.56 o 
  -7   2   0      170.39      169.35     11.84 o 
  -6   2   0      156.08      142.07     10.29 o 
  -5   2   0      165.27      159.05     10.29 o 
  -4   2   0     1879.31     2279.22    134.86 o 
  -3   2   0      284.13      223.82     19.04 o 
  -2   2   0       45.31      103.31      5.79 o 
  -1   2   0     5560.52     5348.55    320.16 o 
   1   2   0       90.86      103.05      5.32 o 
   3   2   0      308.74      266.63     17.50 o 
   4   2   0      783.58     1119.02     71.03 o 
   5   2   0      505.50      543.04     35.52 o 
   6   2   0      145.63      130.23     10.29 o 
   7   2   0       76.15       81.70      8.22 o 
   8   2   0      220.41      230.78      6.65 o 
   9   2   0        5.55        3.09      1.09 o 
 -11   3   0      140.91      173.98     10.29 o 
 -10   3   0       24.66       20.59      2.57 o 
  -9   3   0      163.46      138.46      8.75 o 
  -8   3   0       12.72       12.35      3.09 o 
  -7   3   0     1309.44     1372.78     82.36 o 
  -6   3   0      103.77      110.15      8.24 o 
  -5   3   0     9500.43    10026.42    589.88 o 
  -4   3   0     1798.16     1680.08     99.34 o 
  -3   3   0        5.61        1.54      1.54 o 
  -2   3   0    14935.03    11709.58    878.64 o 
  -1   3   0     9046.79     8230.52    492.60 o 
   0   3   0        5.30        2.06      1.03 o 
   1   3   0      404.71      265.09     16.47 o 
   2   3   0      940.15     1043.36     76.18 o 
   3   3   0      404.15      455.54     29.34 o 
   4   3   0      827.45      768.23     37.43 o 
   5   3   0     2299.07     2352.24    121.22 o 
   6   3   0      577.91      508.32     18.14 o 
   7   3   0      109.65       91.12      7.13 o 
   8   3   0       69.42       55.58      3.42 o 
   9   3   0       66.98       63.43      3.86 o 
 -10   4   0       17.95       19.04      3.09 o 
  -9   4   0       36.31       37.77      2.00 o 
  -8   4   0       32.39       38.34      3.82 o 
  -7   4   0       83.91       91.62      7.21 o 
  -6   4   0       69.30       74.64      5.66 o 
  -5   4   0        6.02        6.18      1.54 o 
  -4   4   0      827.73      763.11     35.12 o 
  -3   4   0      470.82      449.96     60.48 o 
  -2   4   0     1259.42     1340.02     69.67 o 
  -1   4   0      201.26      234.78     38.60 o 
   0   4   0      593.45      555.58     24.70 o 
   1   4   0      205.06      176.93     10.81 o 
   2   4   0     2077.64     2248.34    162.65 o 
   4   4   0      157.18      187.11     10.39 o 
   5   4   0       25.93       18.86      2.71 o 
   6   4   0       19.63       16.21      2.30 o 
   7   4   0       51.68       49.78      6.03 o 
   8   4   0      306.53      310.91     21.10 o 
 -10   5   0       91.94       94.71      6.18 o 
  -9   5   0       20.63       19.11      2.57 o 
  -8   5   0        6.42        5.66      1.13 o 
  -7   5   0      686.38      655.77     39.63 o 
  -5   5   0        3.30        2.06      2.06 o 
  -4   5   0     1546.53     1424.39    179.13 o 
  -3   5   0      823.72      895.95     47.30 o 
  -2   5   0      111.72      127.60      6.43 o 
  -1   5   0     3906.18     4579.62    260.05 o 
   0   5   0        6.29       11.32      3.09 o 
   1   5   0     1624.83     1611.62    117.36 o 
   2   5   0      382.02      424.45     23.11 o 
   3   5   0       89.06       85.45      8.75 o 
   4   5   0      357.83      304.72     25.22 o 
   5   5   0       63.77       57.01      3.90 o 
   6   5   0       21.34       22.34      1.91 o 
   7   5   0     1101.73     1145.27     45.70 o 
   8   5   0       19.58       10.29      2.06 o 
 -10   6   0        1.94        6.86      2.06 o 
  -9   6   0       59.95       66.26      3.68 o 
  -8   6   0      262.53      238.74      9.12 o 
  -7   6   0      215.94      224.42     12.35 o 
  -6   6   0      177.48      229.57     14.93 o 
  -5   6   0     1732.56     1754.71    102.43 o 
  -4   6   0     2787.56     2639.05    102.00 o 
  -3   6   0     2300.54     2437.72    101.82 o 
  -2   6   0      251.93      225.51     14.22 o 
  -1   6   0      256.83      265.86     47.61 o 
   0   6   0     1455.63     1804.13    131.26 o 
   1   6   0      542.05      580.16     73.09 o 
   2   6   0     1962.37     2088.26    155.45 o 
   3   6   0       61.48       60.22      7.21 o 
   4   6   0      840.97      932.00     38.89 o 
   5   6   0      137.13      109.57     11.32 o 
   6   6   0       34.05       36.23      6.02 o 
   7   6   0       40.50       43.24      4.63 o 
 -10   7   0        4.77        2.90      1.24 o 
  -9   7   0        9.40       13.45      1.91 o 
  -8   7   0      132.89      149.07      9.17 o 
  -7   7   0        9.75       13.51      1.97 o 
  -5   7   0      114.73      119.56      7.17 o 
  -4   7   0       14.70       29.18      4.89 o 
  -3   7   0      118.07      151.79      8.16 o 
  -2   7   0       59.98       58.26      4.08 o 
  -1   7   0      251.04      281.04     22.65 o 
   0   7   0      574.96      625.27    102.69 o 
   1   7   0     1975.95     1902.03     83.00 o 
   2   7   0       30.69       31.84      6.69 o 
   3   7   0      443.74      466.53     16.55 o 
   4   7   0      328.12      341.43     31.14 o 
   5   7   0     1213.21     1248.73    100.89 o 
   6   7   0      172.18      217.22     15.96 o 
 -10   8   0       52.37       42.99      4.12 o 
  -9   8   0       41.36       30.30      3.44 o 
  -8   8   0      364.25      373.18     27.80 o 
  -7   8   0      992.76      913.13     54.56 o 
  -6   8   0      462.22      442.29     20.74 o 
  -5   8   0     3031.23     2970.50    172.43 o 
  -4   8   0       62.55       72.74      4.31 o 
  -3   8   0      649.19      597.64     22.98 o 
  -2   8   0      516.70      517.70     26.24 o 
  -1   8   0      331.79      324.89     14.58 o 
   0   8   0     5039.00     4743.29    252.89 o 
   1   8   0      128.46       91.62      7.72 o 
   2   8   0       54.15       49.51      3.19 o 
   3   8   0      134.66      147.75     12.61 o 
   4   8   0      119.72      120.45     12.35 o 
  -9   9   0        1.15        3.73      2.09 o 
  -8   9   0       97.15      124.05     10.81 o 
  -7   9   0       40.37       53.89      4.32 o 
  -6   9   0      490.58      468.87     27.02 o 
  -5   9   0     1708.09     1681.70     73.75 o 
  -4   9   0       56.31       65.67      5.05 o 
  -3   9   0     1104.75     1040.89     40.05 o 
  -2   9   0      156.25      150.01     13.38 o 
  -1   9   0      379.20      344.62     18.16 o 
   0   9   0       25.56       17.44      2.54 o 
   1   9   0      390.67      413.70     16.44 o 
   2   9   0       36.71       38.26      5.92 o 
   3   9   0       10.69       19.09      2.83 o 
  -8  10   0      265.17      256.34     19.04 o 
  -7  10   0      385.95      280.01     21.10 o 
  -6  10   0     1146.38     1053.65     72.06 o 
  -5  10   0      279.66      249.21     18.58 o 
  -4  10   0     1080.15     1109.59     52.80 o 
  -3  10   0      482.79      584.73     48.90 o 
  -2  10   0      187.16      171.48     10.63 o 
  -1  10   0      324.04      280.44     14.93 o 
   0  10   0      137.95      133.83     10.29 o 
   1  10   0      385.62      368.03     23.68 o 
   2  10   0      370.14      363.91     23.16 o 
   3  10   0       73.83       63.83      5.15 o 
  -5  11   0       89.55       98.31     10.81 o 
  -4  11   0      161.61      154.93     14.93 o 
  -3  11   0      166.44      174.49     16.47 o 
  -2  11   0       40.80       31.40      6.69 o 
  -1  11   0      327.50      357.22     22.65 o 
   0  11   0       45.63       46.33      4.63 o 
   1  11   0      287.93      292.37     18.53 o 
  -1 -11   1      245.55      262.00     16.99 o 
   0 -11   1       12.81       14.41      2.57 o 
   1 -11   1     1004.59      982.10     59.71 o 
   2 -11   1       81.54       96.77     11.32 o 
   3 -11   1       52.15       51.99      7.72 o 
   4 -11   1       71.65       90.08     10.29 o 
   5 -11   1      920.93      879.67     71.03 o 
  -3 -10   1       38.45       44.27      4.12 o 
  -2 -10   1      388.30      404.06     25.74 o 
  -1 -10   1      213.66      244.50     16.47 o 
   0 -10   1       83.32       74.64      6.69 o 
   1 -10   1      193.05      200.75     15.96 o 
   2 -10   1       93.77       92.14     11.32 o 
   3 -10   1      288.25      272.81     24.71 o 
   4 -10   1     2038.68     1908.98     89.71 o 
   5 -10   1      324.80      364.65     20.09 o 
   6 -10   1       96.28      109.64      9.78 o 
   8 -10   1       12.21       16.47      4.12 o 
  -3  -9   1      476.76      427.86     21.86 o 
  -2  -9   1       18.69       17.02      2.84 o 
  -1  -9   1      126.18      117.84      4.72 o 
   0  -9   1       81.70       78.02      5.03 o 
   1  -9   1     4144.49     4032.82    192.64 o 
   2  -9   1      577.49      564.19     65.37 o 
   3  -9   1       24.64       22.61      3.14 o 
   4  -9   1      182.87      184.53     11.58 o 
   5  -9   1      967.31     1017.15     37.67 o 
   6  -9   1      375.72      326.36     35.52 o 
   7  -9   1      262.50      214.64     16.99 o 
   8  -9   1      100.74       86.99      8.75 o 
   9  -9   1       20.80       25.50      3.08 o 
  -4  -8   1      397.03      382.44     32.94 o 
  -3  -8   1       24.82       28.15      2.87 o 
  -2  -8   1      171.70      163.01      6.84 o 
  -1  -8   1       35.74       41.69      7.21 o 
   0  -8   1       10.03       14.80      3.08 o 
   1  -8   1      308.45      269.20     22.13 o 
   2  -8   1      997.62      940.92     46.10 o 
   3  -8   1      477.96      526.71     29.08 o 
   4  -8   1       30.60       17.50      2.84 o 
   5  -8   1     3029.04     3277.80    237.81 o 
   6  -8   1        9.43        5.58      2.57 o 
   7  -8   1      944.37     1109.24     76.69 o 
   8  -8   1      188.66      181.70     14.93 o 
   9  -8   1       43.36       55.59      6.69 o 
  10  -8   1      153.40      153.23      8.75 o 
  -6  -7   1      134.80      107.06      8.75 o 
  -5  -7   1       17.31       15.44      4.63 o 
  -4  -7   1      178.22      127.14     12.35 o 
  -3  -7   1      173.47      158.84      6.53 o 
  -2  -7   1      222.12      304.21     27.28 o 
  -1  -7   1     1967.91     2033.25     88.55 o 
   0  -7   1      199.15      202.67     12.01 o 
   1  -7   1     3754.10     3790.47    273.84 o 
   2  -7   1      111.88      111.57     16.73 o 
   3  -7   1      917.92      869.62     40.32 o 
   4  -7   1       30.65       32.94      4.12 o 
   5  -7   1       32.01       20.52      2.84 o 
   6  -7   1      684.06      671.72     40.66 o 
   7  -7   1     1092.12     1119.09     36.95 o 
   8  -7   1       72.94       67.25      3.73 o 
   9  -7   1      331.10      320.70     11.74 o 
  10  -7   1       54.12       55.25      5.54 o 
  -7  -6   1       20.83       28.82      3.60 o 
  -6  -6   1     1831.04     1816.27     65.01 o 
  -5  -6   1      164.80      188.51     19.30 o 
  -4  -6   1     2392.79     2323.61     95.13 o 
  -3  -6   1       23.82       19.56      4.63 o 
  -2  -6   1      648.85      725.25     55.59 o 
  -1  -6   1      614.83      680.36     81.33 o 
   0  -6   1      822.63      895.63     66.40 o 
   1  -6   1      123.40       83.90     10.29 o 
   2  -6   1      907.54      939.00     54.88 o 
   3  -6   1     2436.22     2330.79    205.89 o 
   4  -6   1        6.20       15.44      3.09 o 
   5  -6   1     1648.16     1800.01    131.26 o 
   6  -6   1        4.37        5.15      2.57 o 
   7  -6   1      340.17      328.91     17.50 o 
   8  -6   1       88.02      104.39      4.87 o 
   9  -6   1      132.25      129.29     11.43 o 
  10  -6   1      126.21      129.99      8.75 o 
  -8  -5   1        9.24       11.84      2.57 o 
  -7  -5   1       92.03       98.12      5.05 o 
  -6  -5   1       38.38       33.49      2.34 o 
  -5  -5   1      531.85      564.39     20.37 o 
  -4  -5   1      137.87      201.77     17.50 o 
  -3  -5   1      275.38      304.21     24.71 o 
  -2  -5   1      192.53      198.08     24.19 o 
  -1  -5   1      744.01      691.28     50.96 o 
   0  -5   1       65.79       69.92      5.32 o 
   1  -5   1     1879.16     1971.10    112.97 o 
   2  -5   1       93.62      120.93      7.90 o 
   3  -5   1     6196.76     5933.56    307.71 o 
   4  -5   1     1625.74     2094.43    158.02 o 
   5  -5   1       56.98       50.96      4.63 o 
   7  -5   1      184.89      162.65     10.81 o 
   8  -5   1       29.05       24.96      2.23 o 
   9  -5   1       82.99       93.13      6.69 o 
  10  -5   1       76.22       87.06     10.04 o 
  -8  -4   1        2.54        4.63      1.54 o 
  -7  -4   1        9.00       13.15      1.87 o 
  -6  -4   1     5035.14     4928.28    146.04 o 
  -5  -4   1       28.62       26.26      2.95 o 
  -4  -4   1       46.54       58.16      4.19 o 
  -2  -4   1     3063.53     3520.75    253.76 o 
  -1  -4   1      118.79      123.02     10.29 o 
   0  -4   1     2083.69     2079.06     89.04 o 
   1  -4   1      193.97      127.65     13.38 o 
   3  -4   1      451.34      450.85     51.99 o 
   4  -4   1      168.04      133.14      6.80 o 
   5  -4   1       54.79       52.50      4.12 o 
   6  -4   1      496.21      508.04     30.88 o 
   7  -4   1       94.20       88.53      7.21 o 
   8  -4   1      751.47      712.58     23.05 o 
   9  -4   1       61.30       57.61      3.48 o 
  10  -4   1      106.46       89.56      6.18 o 
  -9  -3   1      159.16      145.48      6.66 o 
  -8  -3   1       31.94       27.73      1.81 o 
  -7  -3   1       60.40       56.31      2.80 o 
  -6  -3   1      222.53      200.27     11.58 o 
  -5  -3   1      952.92     1140.11     55.82 o 
  -4  -3   1      617.63      707.87     34.72 o 
  -3  -3   1       13.47       28.31      3.09 o 
  -1  -3   1       91.84       79.27      5.66 o 
   0  -3   1       24.75       24.05      2.82 o 
   1  -3   1     8686.69     8244.24    384.50 o 
   2  -3   1    15699.78    13377.09   2095.46 o 
   3  -3   1     5483.09     5264.65    394.80 o 
   4  -3   1     1409.14     1364.03     80.81 o 
   5  -3   1     1384.38     1416.02     84.42 o 
   6  -3   1       44.58       39.12      4.12 o 
   7  -3   1       34.78       33.97      4.63 o 
   8  -3   1       47.14       41.69      4.63 o 
   9  -3   1      100.56      144.64      9.27 o 
  10  -3   1       12.03        9.27      2.06 o 
  -9  -2   1        6.97        5.66      1.46 o 
  -8  -2   1        2.17        4.57      0.90 o 
  -7  -2   1       22.89       23.89      3.21 o 
  -6  -2   1      874.17      939.38     60.74 o 
  -5  -2   1      289.68      284.65     19.04 o 
  -4  -2   1     2171.39     2456.29    154.42 o 
  -3  -2   1      296.97      263.24     11.82 o 
  -1  -2   1      153.29      191.99     11.84 o 
   0  -2   1        0.77        1.92      0.59 o 
   1  -2   1     5289.29     4275.12    198.37 o 
   2  -2   1      529.38      619.28     32.54 o 
   4  -2   1     2449.97     2421.99     87.40 o 
   5  -2   1      219.95      209.49     13.38 o 
   6  -2   1     2739.40     2945.80    174.49 o 
   7  -2   1      214.36      207.95     13.90 o 
   8  -2   1      313.24      289.79     19.04 o 
   9  -2   1       66.30       66.91      5.66 o 
  10  -2   1       75.87       83.47      4.37 o 
  11  -2   1        6.02        3.09      1.54 o 
 -10  -1   1       42.75       44.84      2.83 o 
  -9  -1   1      155.88      157.03      7.79 o 
  -8  -1   1       31.56       30.40      2.58 o 
  -7  -1   1     1623.59     1766.55    112.21 o 
  -6  -1   1       45.76       38.60      4.63 o 
  -5  -1   1      573.81      564.66     36.55 o 
  -4  -1   1     1711.91     1912.06     82.50 o 
  -3  -1   1      755.89      829.74     52.50 o 
  -2  -1   1     9422.68     7833.15    469.95 o 
   0  -1   1       22.75       22.71      1.01 o 
   1  -1   1      195.27      226.18     11.82 o 
   2  -1   1      325.37      211.23     19.04 o 
   3  -1   1     9709.91     9555.95    572.89 o 
   4  -1   1       28.44       29.71      2.18 o 
   5  -1   1     4372.58     4359.31    135.98 o 
   6  -1   1       53.00       55.43      3.64 o 
   7  -1   1       14.77       21.10      3.60 o 
   8  -1   1       26.44       20.59      4.12 o 
   9  -1   1        4.63       11.49      6.95 o 
  10  -1   1        4.84        5.15      1.46 o 
 -10   0   1      548.20      548.96     20.75 o 
  -9   0   1       74.14       90.08      6.18 o 
  -8   0   1      924.97      943.50     50.44 o 
  -7   0   1       26.56       30.88      4.12 o 
  -6   0   1       55.26       55.72      3.81 o 
  -5   0   1      112.30      117.63      6.00 o 
  -4   0   1     4272.80     4554.94    195.72 o 
  -2   0   1      215.79      136.40     10.81 o 
  -1   0   1      517.90      483.48     37.83 o 
   1   0   1      407.40      334.28     15.45 o 
   4   0   1    14161.74    14365.70    448.35 o 
   5   0   1       32.53       37.60      2.91 o 
   6   0   1     2653.36     2693.06    169.86 o 
   7   0   1       53.85       50.96      5.15 o 
   8   0   1      170.62      189.94     11.84 o 
   9   0   1       52.07       53.02      4.63 o 
  10   0   1      247.08      214.99      9.78 o 
 -10   1   1       41.79       39.28      2.71 o 
  -9   1   1      160.96      157.25      5.74 o 
  -8   1   1       90.47       79.27      7.21 o 
  -7   1   1       66.30       85.96      7.21 o 
  -6   1   1       44.73       54.00      5.15 o 
  -5   1   1     2324.67     2252.44     78.16 o 
  -4   1   1       64.48       59.25      3.22 o 
  -2   1   1      542.15      411.86     39.89 o 
  -1   1   1      199.13      223.91     16.47 o 
   0   1   1      134.98      123.98      5.56 o 
   1   1   1     3184.07     2976.91    139.13 o 
   3   1   1     2362.23     2296.72    144.12 o 
   4   1   1     1741.20     2042.96    128.68 o 
   5   1   1       99.77      123.14      6.16 o 
   6   1   1      289.12      323.76     22.13 o 
   7   1   1      356.98      323.25     22.13 o 
   8   1   1        3.82        7.13      1.61 o 
   9   1   1      213.40      209.91      8.87 o 
  10   1   1       13.48       15.57      1.61 o 
 -11   2   1        4.79        4.12      1.54 o 
 -10   2   1        5.66        6.58      1.46 o 
  -9   2   1       29.59       27.28      3.60 o 
  -8   2   1      364.52      369.58     23.68 o 
  -7   2   1       97.45       97.80      7.72 o 
  -6   2   1     6707.20     7083.71    417.45 o 
  -5   2   1      167.06      151.33     10.29 o 
  -4   2   1        9.07        2.06      1.54 o 
  -3   2   1      272.99      228.64     31.40 o 
  -2   2   1      535.27      620.25     45.30 o 
  -1   2   1     4885.90     4163.65    249.64 o 
   0   2   1     8203.38     8196.04    347.59 o 
   1   2   1       82.43       71.53      5.95 o 
   3   2   1      363.98      403.55     26.25 o 
   4   2   1     2971.60     3173.31    199.20 o 
   5   2   1      465.19      462.23     30.37 o 
   6   2   1       58.38       66.91      6.18 o 
   7   2   1      200.98      204.79     13.38 o 
   8   2   1       44.86       46.61      3.07 o 
   9   2   1       26.03       25.29      2.83 o 
 -11   3   1       50.20       41.18      3.60 o 
 -10   3   1       35.74       33.97      3.09 o 
  -9   3   1       65.55       45.30      4.63 o 
  -8   3   1       70.65       68.97      6.18 o 
  -7   3   1       22.81       18.02      3.09 o 
  -6   3   1       94.15       82.36      6.18 o 
  -5   3   1     3789.05     3988.12    235.23 o 
  -3   3   1     5473.55     5331.57    399.94 o 
  -1   3   1      141.75      133.83      8.24 o 
   0   3   1       15.50       14.27      0.89 o 
   1   3   1      606.52      623.85     47.36 o 
   2   3   1      902.99      744.30     54.56 o 
   3   3   1       14.35       20.59      2.57 o 
   4   3   1     1184.19     1224.95     59.41 o 
   5   3   1     5432.97     5796.75    277.91 o 
   6   3   1      692.18      701.93     25.27 o 
   7   3   1      418.82      429.65     13.75 o 
   8   3   1       82.03       72.78      3.33 o 
   9   3   1      165.19      171.99      7.52 o 
 -10   4   1      111.83      105.52      7.21 o 
  -9   4   1       26.71       27.74      2.43 o 
  -8   4   1      166.61      165.61      6.41 o 
  -7   4   1       72.48       71.55      6.18 o 
  -6   4   1       15.55        8.24      2.06 o 
  -5   4   1        6.18        6.69      1.54 o 
  -4   4   1      172.20      134.22      6.80 o 
  -3   4   1      761.01      724.47     38.20 o 
  -2   4   1     4120.90     4429.02    229.52 o 
  -1   4   1      124.85       89.05      9.78 o 
   0   4   1       21.62       64.06      6.69 o 
   1   4   1      470.75      498.34     32.17 o 
   2   4   1     3347.49     3259.27    208.98 o 
   4   4   1     1007.48     1242.20     60.14 o 
   5   4   1       64.08       70.49     10.29 o 
   6   4   1     1088.03     1019.70     30.86 o 
   7   4   1      129.31      127.57      8.15 o 
   8   4   1      703.20      633.76     25.89 o 
 -10   5   1       42.69       51.59      4.63 o 
  -9   5   1      567.97      589.77     24.75 o 
  -8   5   1        1.32        2.08      1.07 o 
  -7   5   1      962.41      985.71     59.19 o 
  -6   5   1        2.30        7.72      2.57 o 
  -5   5   1       57.76       54.56      4.63 o 
  -4   5   1     1733.46     2247.31    169.35 o 
  -3   5   1     3102.05     3014.82    156.96 o 
  -2   5   1      101.39      114.48      5.96 o 
  -1   5   1       79.51       99.99      5.37 o 
   0   5   1      111.08      116.85      8.49 o 
   1   5   1      288.40      288.76     22.13 o 
   2   5   1      400.04      479.73     37.06 o 
   3   5   1     1206.63     1370.21    102.43 o 
   4   5   1      239.41      329.43     26.77 o 
   5   5   1      520.67      493.18     21.28 o 
   6   5   1      177.33      186.94      7.58 o 
   7   5   1      159.49      182.57      8.00 o 
   8   5   1       29.98       31.40      3.60 o 
 -10   6   1      125.69      130.88      6.38 o 
  -9   6   1       10.26       14.89      2.56 o 
  -8   6   1        3.83        4.12      1.58 o 
  -7   6   1      206.01      205.38     11.32 o 
  -6   6   1        4.38        6.69      2.57 o 
  -5   6   1     1594.73     1797.95    131.26 o 
  -4   6   1      437.28      461.71     18.56 o 
  -3   6   1     1610.40     1378.45     80.30 o 
  -2   6   1      206.72      212.99     13.48 o 
  -1   6   1      247.98      190.96     20.07 o 
   0   6   1       76.45       82.36      8.24 o 
   1   6   1      475.87      575.98     43.24 o 
   2   6   1     1576.09     1665.15    124.05 o 
   3   6   1       39.03       30.88      5.66 o 
   4   6   1      456.55      438.13     18.78 o 
   5   6   1      112.98      116.28     10.54 o 
   6   6   1      378.32      382.57     14.11 o 
   7   6   1       67.85       51.99      5.15 o 
 -10   7   1       14.17       17.10      2.94 o 
  -9   7   1      228.79      221.53      8.43 o 
  -8   7   1      139.47      100.89     10.29 o 
  -7   7   1     1081.42     1107.60     36.71 o 
  -6   7   1      498.98      536.35     32.94 o 
  -5   7   1      155.58      157.78      8.90 o 
  -4   7   1       33.22       37.08      3.44 o 
  -3   7   1       75.80       82.90      5.19 o 
  -2   7   1       83.18       75.29      6.43 o 
  -1   7   1       45.59       72.06      7.72 o 
   0   7   1      648.56      769.52     57.65 o 
   1   7   1     2072.48     2062.25     89.83 o 
   2   7   1       47.31       39.12      5.66 o 
   3   7   1       19.34       25.49      2.31 o 
   4   7   1      655.62      449.36     35.52 o 
   5   7   1      118.05      118.90     12.87 o 
   6   7   1       26.58       26.25      3.60 o 
 -10   8   1       13.27        6.46      1.98 o 
  -9   8   1       39.51       41.86      4.12 o 
  -8   8   1      189.03      189.42     15.44 o 
  -7   8   1      806.76      853.23    103.98 o 
  -6   8   1      641.39      597.11     27.63 o 
  -5   8   1     2217.97     2268.50    145.67 o 
  -4   8   1       12.41       13.48      2.12 o 
  -3   8   1      577.65      545.49     21.10 o 
  -2   8   1     1162.48     1153.92     56.06 o 
  -1   8   1      462.39      456.16     19.86 o 
   0   8   1      169.04      185.55     11.79 o 
   1   8   1      266.70      223.91     21.10 o 
   2   8   1     1834.39     1784.91     59.75 o 
   3   8   1      165.32      180.63     11.66 o 
   4   8   1      825.50      802.46     65.89 o 
  -9   9   1       20.69       23.98      2.84 o 
  -8   9   1      132.37      125.08     11.32 o 
  -7   9   1        8.38        8.53      2.47 o 
  -6   9   1      220.52      207.31     10.62 o 
  -5   9   1      149.26      166.02      9.17 o 
  -4   9   1      280.50      283.74     15.04 o 
  -3   9   1       39.80       70.58      5.80 o 
  -2   9   1       20.99       14.81      3.04 o 
  -1   9   1      134.86      119.90      6.14 o 
   0   9   1      148.42      139.19      8.68 o 
   1   9   1      105.59      117.08      5.51 o 
   2   9   1       91.38       96.13      7.46 o 
   3   9   1        0.61        0.00      1.61 o 
  -8  10   1      141.68      138.98     11.32 o 
  -7  10   1      201.98      189.94     14.93 o 
  -6  10   1       35.03       57.75      5.19 o 
  -5  10   1       75.90       82.62      6.43 o 
  -4  10   1      157.25      160.07      9.23 o 
  -3  10   1      410.98      385.02     33.46 o 
  -2  10   1     1661.03     1743.04     87.06 o 
  -1  10   1      404.03      437.36     33.97 o 
   0  10   1      422.18      395.83     25.74 o 
   1  10   1      357.75      381.41     24.71 o 
   2  10   1      120.29      114.27      8.75 o 
   3  10   1       53.76       60.74      5.15 o 
  -7  11   1     1809.36     1730.52    116.84 o 
  -6  11   1       42.64       56.11      7.21 o 
  -5  11   1      100.41      127.14     12.87 o 
  -4  11   1      137.83      137.43     13.90 o 
  -3  11   1      231.34      237.81     21.62 o 
  -2  11   1       11.08       13.38      5.15 o 
  -1  11   1       31.52       29.34      4.12 o 
   0  11   1       68.83       75.15      6.18 o 
   1  11   1      224.97      224.42     14.41 o 
  -4  12   1        3.14        7.21      4.12 o 
  -1 -11   2       65.02       65.37      5.66 o 
   0 -11   2        0.86        1.03      2.06 o 
   1 -11   2       89.14       98.31      7.72 o 
   2 -11   2       70.64       81.84     10.29 o 
   3 -11   2       10.45       21.10      5.66 o 
   4 -11   2       27.86       19.56      5.15 o 
   5 -11   2       10.41       12.87      4.12 o 
  -3 -10   2      133.33      114.27      8.24 o 
  -2 -10   2      118.33      130.74      9.78 o 
  -1 -10   2       79.34       80.81      7.21 o 
   0 -10   2       14.93       13.38      3.09 o 
   1 -10   2      122.17      111.52      7.24 o 
   2 -10   2        2.07        6.18      4.63 o 
   3 -10   2       73.40       70.52      9.78 o 
   4 -10   2     1143.51     1183.23     56.03 o 
   5 -10   2      200.53      214.48      8.17 o 
   8 -10   2      269.98      230.60     17.50 o 
  -3  -9   2        0.24        2.06      1.71 o 
  -2  -9   2       24.38       24.89      2.95 o 
  -1  -9   2      783.18      734.40     23.94 o 
   0  -9   2      135.78      125.20     11.26 o 
   1  -9   2     4009.90     3932.06    187.70 o 
   3  -9   2      532.84      529.66     21.17 o 
   4  -9   2      537.95      519.36     31.91 o 
   5  -9   2       22.16       25.43      8.49 o 
   6  -9   2      358.44      350.80     29.60 o 
   7  -9   2       41.79       48.06      4.08 o 
   8  -9   2      131.32      136.40     11.84 o 
   9  -9   2       75.08       77.91      5.27 o 
  -5  -8   2      341.61      231.63     20.59 o 
  -4  -8   2      196.27      197.14     18.53 o 
  -3  -8   2       37.36       36.02      2.62 o 
  -2  -8   2      409.47      442.42     15.80 o 
  -1  -8   2      173.60      205.68     13.04 o 
   0  -8   2        9.87        7.72      2.55 o 
   1  -8   2      293.59      335.31     19.77 o 
   2  -8   2      226.76      235.55     12.83 o 
   3  -8   2      404.84      369.68     36.55 o 
   4  -8   2     1796.33     1747.11     79.52 o 
   5  -8   2     3181.39     3297.36    191.48 o 
   6  -8   2      462.91      440.92     20.74 o 
   7  -8   2      844.32      833.86     49.93 o 
   8  -8   2       48.33       45.81      6.69 o 
   9  -8   2       72.56       64.93      4.90 o 
  10  -8   2      144.85      122.36      7.72 o 
  -6  -7   2       58.35       80.73     15.44 o 
  -5  -7   2       90.91       89.02      6.89 o 
  -4  -7   2      197.97      197.98     30.88 o 
  -3  -7   2        0.24        2.83      1.67 o 
  -2  -7   2      391.26      332.52     29.34 o 
  -1  -7   2       47.40       57.68      4.25 o 
   0  -7   2       38.87       34.84      3.64 o 
   1  -7   2       83.29       76.69      8.24 o 
   2  -7   2      153.38      177.09      9.78 o 
   3  -7   2        4.31        4.32      1.71 o 
   4  -7   2       29.15       33.30      3.86 o 
   5  -7   2      114.83      119.17      6.92 o 
   6  -7   2      475.95      443.18     27.80 o 
   7  -7   2      165.98      165.00      6.46 o 
   8  -7   2       42.93       44.90      3.09 o 
   9  -7   2       40.11       47.13      3.05 o 
  10  -7   2       64.49       61.25      4.12 o 
  -7  -6   2       64.38       47.87      4.63 o 
  -6  -6   2      516.95      477.13     17.73 o 
  -5  -6   2      106.60      108.81      5.36 o 
  -4  -6   2      609.84      597.10     20.83 o 
  -3  -6   2      105.95      126.11     12.35 o 
  -2  -6   2      136.99      150.72      9.46 o 
  -1  -6   2      512.60      527.88     28.57 o 
   0  -6   2      356.45      463.77     35.00 o 
   1  -6   2       14.98       13.64      2.57 o 
   2  -6   2      445.53      405.56     24.96 o 
   3  -6   2     2560.29     2708.73    153.13 o 
   4  -6   2     2789.91     2687.09    103.37 o 
   5  -6   2     1675.14     1796.92    105.00 o 
   6  -6   2      182.98      195.60     13.38 o 
   7  -6   2      510.46      479.73     24.71 o 
   8  -6   2       29.60       34.70      5.87 o 
   9  -6   2      244.67      313.50     24.71 o 
  10  -6   2      464.78      484.72     20.18 o 
  -8  -5   2       33.55       44.42      2.47 o 
  -7  -5   2       29.91       37.38      2.57 o 
  -6  -5   2       38.42       29.19      2.23 o 
  -5  -5   2       24.91       22.41      1.94 o 
  -4  -5   2       23.31       44.27      6.18 o 
  -3  -5   2      883.35     1037.18     78.24 o 
  -2  -5   2       75.41       78.63     14.93 o 
  -1  -5   2      277.98      267.14     21.10 o 
   0  -5   2       62.87       38.09      5.66 o 
   1  -5   2        1.92        1.26      1.61 o 
   2  -5   2       89.53       65.37      8.24 o 
   3  -5   2      822.65      845.14     44.39 o 
   4  -5   2     1649.07     1656.91    120.45 o 
   5  -5   2       72.76       82.36      6.18 o 
   7  -5   2      613.69      637.75     38.60 o 
   8  -5   2       49.44       41.41      2.39 o 
   9  -5   2      811.66      798.87     33.13 o 
  10  -5   2       40.22       46.38      8.49 o 
  -8  -4   2      690.99      663.24     26.85 o 
  -7  -4   2       15.61       11.92      1.78 o 
  -6  -4   2      336.43      326.08     10.58 o 
  -5  -4   2       36.87       45.17      4.08 o 
  -4  -4   2      376.93      323.36     16.69 o 
  -2  -4   2      547.92      594.51     44.27 o 
  -1  -4   2      159.53      115.30      9.78 o 
   0  -4   2        1.22       -0.29      1.24 o 
   2  -4   2     1249.04     1346.53     70.20 o 
   3  -4   2      770.91      733.97     56.88 o 
   4  -4   2     3654.29     3654.63    165.67 o 
   5  -4   2      163.53      154.93     10.29 o 
   6  -4   2      418.48      404.58     25.22 o 
   7  -4   2      357.96      342.81     21.62 o 
   8  -4   2     2083.69     1993.17     63.09 o 
   9  -4   2        4.43        5.48      1.12 o 
  10  -4   2        3.02        9.78      2.57 o 
  -9  -3   2        1.12       -0.51      1.09 o 
  -8  -3   2       30.77       32.90      3.02 o 
  -7  -3   2      325.16      280.54      9.17 o 
  -6  -3   2      282.53      286.07     33.97 o 
  -5  -3   2      483.72      540.54     27.18 o 
  -4  -3   2      475.62      394.25     32.17 o 
  -3  -3   2        7.71       10.81      2.06 o 
  -1  -3   2       17.80        5.66      1.54 o 
   0  -3   2       23.55       13.21      1.38 o 
   1  -3   2     9017.70     8407.08    630.03 o 
   2  -3   2    13268.16     9465.36    710.33 o 
   3  -3   2      247.03      286.70     22.65 o 
   4  -3   2      870.17      813.27     48.38 o 
   5  -3   2     3273.94     3591.27    212.07 o 
   6  -3   2       49.71       45.81      4.63 o 
   7  -3   2     3920.74     4082.83    241.41 o 
   8  -3   2       23.60       21.10      3.60 o 
   9  -3   2     2750.11     2701.30    140.52 o 
  10  -3   2       28.92       28.82      3.09 o 
  -9  -2   2        4.54        3.46      1.24 o 
  -8  -2   2      553.90      530.58     14.25 o 
  -7  -2   2       87.53       73.84      4.75 o 
  -6  -2   2       28.08       36.55      4.63 o 
  -5  -2   2       98.35      111.70      8.75 o 
  -4  -2   2     1063.66     1239.98     78.24 o 
  -3  -2   2      352.31      328.28     24.96 o 
  -1  -2   2      161.12      189.42     11.84 o 
   1  -2   2     5130.87     5511.21    413.84 o 
   3  -2   2      276.58      240.55      9.28 o 
   4  -2   2     6851.09     6867.68    245.14 o 
   5  -2   2        3.59        2.72      1.24 o 
   6  -2   2     1189.45     1167.92     70.00 o 
   7  -2   2      105.14      105.00      8.24 o 
   8  -2   2     1185.84     1113.87     67.43 o 
   9  -2   2       75.42       81.33      6.18 o 
  10  -2   2       18.69       24.88      2.18 o 
  11  -2   2        0.39        0.51      1.54 o 
 -10  -1   2       59.89       65.19      4.63 o 
  -9  -1   2       80.76       89.52      6.43 o 
  -8  -1   2       11.70       11.06      1.66 o 
  -7  -1   2     2945.11     3042.57    191.99 o 
  -6  -1   2       22.92       25.22      3.60 o 
  -5  -1   2       99.45      112.73      8.24 o 
  -4  -1   2     1743.52     1719.20    101.92 o 
  -3  -1   2        5.87        5.66      1.54 o 
  -2  -1   2     8968.55     8293.84    497.23 o 
   0  -1   2      137.05      147.73     14.41 o 
   2  -1   2      266.94      243.09     15.44 o 
   3  -1   2      559.08      616.13     37.58 o 
   4  -1   2        5.17        7.19      1.29 o 
   5  -1   2     6051.20     6642.58    207.69 o 
   6  -1   2       72.35       74.07      4.37 o 
   7  -1   2      152.31      142.07     10.29 o 
   8  -1   2      109.53       95.22      8.24 o 
   9  -1   2      152.03      158.18      7.09 o 
  10  -1   2       23.47       22.91      2.18 o 
 -10   0   2       35.48       33.46      2.34 o 
  -9   0   2      125.64      128.44     14.41 o 
  -8   0   2      126.76      117.87      8.24 o 
  -7   0   2       84.57       80.81      7.21 o 
  -6   0   2     1757.00     1975.79     85.78 o 
  -5   0   2      357.68      412.44     15.05 o 
  -4   0   2      786.29     1140.49     49.44 o 
  -1   0   2      428.18      272.09     19.04 o 
   1   0   2      271.43      198.60      9.27 o 
   3   0   2     2180.55     1978.62    115.81 o 
   4   0   2     3534.45     4168.81    130.76 o 
   5   0   2       78.88       79.51      7.72 o 
   6   0   2      284.06      281.04     19.04 o 
   7   0   2      299.29      272.81     19.04 o 
   8   0   2     1985.16     2053.26    107.58 o 
   9   0   2       28.41       24.19      3.09 o 
  10   0   2      100.16      135.07      5.63 o 
 -10   1   2       38.07       33.98      2.55 o 
  -9   1   2      274.12      306.56     10.20 o 
  -8   1   2      195.75      167.80     12.35 o 
  -7   1   2     1117.06     1102.55     66.40 o 
  -6   1   2       63.84       58.68      5.15 o 
  -5   1   2      145.79      173.73      8.55 o 
  -4   1   2       61.36       60.11      2.84 o 
  -2   1   2      309.52      294.43     22.13 o 
   0   1   2      153.90      126.15      5.59 o 
   1   1   2    15913.83    15412.44    722.38 o 
   3   1   2     1314.72     1442.27     90.59 o 
   4   1   2     1082.27     1121.60     71.03 o 
   5   1   2     3954.45     4383.96    187.63 o 
   6   1   2      767.97      789.08     50.96 o 
   7   1   2      698.42      738.64     47.87 o 
   8   1   2      131.42       78.75      7.21 o 
   9   1   2       54.89       63.53      3.59 o 
  10   1   2       18.53       15.05      1.61 o 
 -10   2   2       67.12       60.60      3.44 o 
  -9   2   2        0.00       -2.57      2.06 o 
  -8   2   2     1037.75      959.97     58.68 o 
  -7   2   2      175.83      170.89     11.84 o 
  -6   2   2     5954.32     7157.83    421.56 o 
  -5   2   2      175.02      169.35     11.32 o 
  -4   2   2     1853.36     2104.73    124.56 o 
  -3   2   2      627.86      530.49     28.00 o 
  -1   2   2     3869.28     3505.31    210.52 o 
   0   2   2      109.06      134.31     15.96 o 
   1   2   2      114.31      115.70      4.70 o 
   3   2   2      755.15      620.25     39.63 o 
   4   2   2     1250.64     1295.57     81.84 o 
   5   2   2      643.02      670.26     29.42 o 
   6   2   2      296.78      388.62     26.25 o 
   7   2   2      361.58      301.16     25.99 o 
   8   2   2      145.13      141.46      6.54 o 
   9   2   2       41.20       40.03      2.55 o 
 -11   3   2       65.86       90.08      6.18 o 
 -10   3   2       35.97       34.30      2.47 o 
  -9   3   2      285.84      252.28     11.60 o 
  -8   3   2       72.84       74.12      6.69 o 
  -7   3   2       51.16       48.38      5.15 o 
  -6   3   2       91.92       86.99      6.69 o 
  -5   3   2     9537.73    10051.12    591.42 o 
  -3   3   2      246.66      267.42     14.74 o 
  -1   3   2    10659.94    10287.38    616.65 o 
   0   3   2       98.78      101.15      4.73 o 
   1   3   2     3362.65     3358.61    251.70 o 
   3   3   2      183.68      191.99     12.87 o 
   4   3   2     1394.26     1384.06     66.81 o 
   5   3   2       63.62       76.72      5.32 o 
   6   3   2      448.67      406.53     15.15 o 
   7   3   2     1287.17     1283.35     39.06 o 
   8   3   2       73.70       61.13      2.71 o 
   9   3   2      533.80      534.80     26.77 o 
 -10   4   2        9.95       10.81      2.57 o 
  -9   4   2       24.97       20.35      1.43 o 
  -8   4   2      601.18      683.41     22.21 o 
  -7   4   2       74.59       64.86      5.66 o 
  -6   4   2       68.16       74.64      5.66 o 
  -5   4   2       52.48       47.36      4.12 o 
  -4   4   2     3667.11     3632.43    165.43 o 
  -3   4   2      910.21      869.36     45.65 o 
  -2   4   2     3504.08     3406.48    245.01 o 
  -1   4   2      186.41      189.13      9.96 o 
   0   4   2     5812.77     6250.59    231.24 o 
   1   4   2      531.78      512.68     25.84 o 
   2   4   2     6743.87     7376.07    470.98 o 
   4   4   2      285.05      242.45     12.73 o 
   5   4   2      244.67      206.60     24.19 o 
   6   4   2      856.29      893.87     27.24 o 
   7   4   2      312.35      300.19     11.47 o 
   8   4   2      333.37      302.50     12.94 o 
 -10   5   2        2.13        1.14      1.61 o 
  -9   5   2       20.67       12.43      2.18 o 
  -8   5   2        1.31        3.05      1.07 o 
  -7   5   2      690.36      660.40     40.15 o 
  -6   5   2       22.79       22.65      3.09 o 
  -5   5   2       69.67       80.81      6.18 o 
  -4   5   2     1420.76     1439.37    109.12 o 
  -3   5   2      536.03      516.84     27.65 o 
  -2   5   2       65.94       68.74      5.65 o 
  -1   5   2     2387.47     2590.38    110.22 o 
   0   5   2      949.87      895.57     59.97 o 
   1   5   2     1251.69     1296.11     63.02 o 
   2   5   2      616.26      765.40     58.16 o 
   3   5   2      524.92      519.36     40.15 o 
   4   5   2      210.69      182.73     16.47 o 
   5   5   2       24.25       19.77      2.25 o 
   6   5   2      217.35      181.99      7.34 o 
   7   5   2       66.63       72.83      3.46 o 
   8   5   2       88.65       51.99      4.63 o 
 -10   6   2        4.68        0.34      1.61 o 
  -9   6   2       10.73       12.40      1.97 o 
  -8   6   2      261.37      245.75      9.55 o 
  -7   6   2      352.56      348.47     18.02 o 
  -6   6   2      182.13      188.39     12.87 o 
  -5   6   2     1499.11     1580.22     92.14 o 
  -4   6   2     1338.57     1366.98     53.39 o 
  -3   6   2      865.46      860.55     36.20 o 
  -2   6   2      158.04      196.93     19.30 o 
  -1   6   2      252.39      276.71     48.38 o 
   0   6   2       99.64       87.50      8.24 o 
   1   6   2      239.40      255.05     44.78 o 
   2   6   2      146.67      147.21     13.38 o 
   3   6   2       63.07       61.15      9.27 o 
   4   6   2     3074.09     2868.68    118.25 o 
   5   6   2       33.70       32.09      3.07 o 
   6   6   2      561.43      617.60     22.29 o 
   7   6   2       20.66       15.41      2.57 o 
 -10   7   2       13.48       21.84      1.97 o 
  -9   7   2        9.37       13.01      1.91 o 
  -8   7   2       70.29       77.82      7.98 o 
  -7   7   2      163.24      162.11      6.51 o 
  -5   7   2       14.31       21.10      5.15 o 
  -4   7   2       37.35       36.14      3.59 o 
  -3   7   2      706.32      668.97     31.54 o 
  -2   7   2      124.87      120.08      6.92 o 
  -1   7   2      791.06      761.80     56.62 o 
   0   7   2      404.55      380.90     29.85 o 
   1   7   2     2931.65     3005.59    162.91 o 
   2   7   2       26.16       25.49      3.59 o 
   3   7   2     2090.77     2144.42     87.01 o 
   4   7   2      518.11      478.74     27.76 o 
   5   7   2      374.92      426.04     22.12 o 
   6   7   2        0.15        1.03      1.54 o 
 -10   8   2       50.50       54.29      4.17 o 
  -9   8   2       45.44       32.75      3.81 o 
  -8   8   2       48.32       53.53      7.21 o 
  -7   8   2      629.56      600.17     36.55 o 
  -6   8   2       47.10       65.86      4.82 o 
  -5   8   2     1690.35     1635.58    140.78 o 
  -4   8   2      145.08      118.29      5.80 o 
  -3   8   2      429.90      419.83     16.42 o 
  -2   8   2     2143.83     1967.22     94.39 o 
  -1   8   2      222.50      178.68     10.11 o 
   0   8   2       75.24       58.94      5.42 o 
   1   8   2      292.35      318.10     28.31 o 
   2   8   2      486.17      516.42     20.43 o 
   3   8   2       56.51       56.10      4.67 o 
   4   8   2      245.31      251.19     22.65 o 
  -9   9   2       75.66       75.24      5.27 o 
  -8   9   2      149.50      133.83     11.84 o 
  -7   9   2      750.39      671.72     47.36 o 
  -6   9   2      158.93      136.85     12.63 o 
  -5   9   2     1392.06     1414.39     45.76 o 
  -4   9   2      398.84      381.12     16.12 o 
  -3   9   2      140.71      148.12      9.28 o 
  -2   9   2       78.60       53.02      6.18 o 
  -1   9   2      160.70      168.47      7.84 o 
   0   9   2      594.41      578.47     29.75 o 
   1   9   2       76.87       64.58      5.32 o 
   2   9   2      306.44      305.95     22.91 o 
   3   9   2       14.18       11.88      2.57 o 
  -8  10   2        5.54       11.32      3.60 o 
  -7  10   2      177.21      186.85     14.41 o 
  -6  10   2      918.07      864.70     32.98 o 
  -5  10   2       95.84      115.96      6.22 o 
  -4  10   2       16.94       20.73      3.04 o 
  -3  10   2      165.93      173.98     16.99 o 
  -2  10   2      368.95      400.09     16.83 o 
  -1  10   2      292.83      273.70     14.56 o 
   0  10   2       21.20       11.84      3.09 o 
   1  10   2      125.50      107.06      8.24 o 
   2  10   2       50.94       42.72      4.63 o 
   3  10   2       20.71       30.37      3.09 o 
  -7  11   2      318.93      291.85     21.10 o 
  -6  11   2      143.46      117.87     11.84 o 
  -5  11   2        5.67        7.21      4.12 o 
  -4  11   2       59.60       72.06      9.27 o 
  -3  11   2       71.36       63.83      8.75 o 
  -2  11   2        0.94        4.63      4.63 o 
  -1  11   2        5.31        0.00      2.06 o 
   0  11   2       55.07       44.27      4.63 o 
   1  11   2      208.66      201.26     13.38 o 
  -4  12   2       13.07       24.71      5.15 o 
  -1 -11   3       14.30       14.41      2.57 o 
   0 -11   3       28.32       28.31      3.60 o 
   1 -11   3       93.21       92.65      7.21 o 
   2 -11   3       35.00       27.28      6.18 o 
   3 -11   3      357.40      294.94     25.74 o 
   4 -11   3        1.83       -0.51      3.60 o 
  -3 -10   3      165.50      143.09      9.78 o 
  -2 -10   3        0.74        1.03      2.06 o 
  -1 -10   3       64.57       57.26      3.13 o 
   0 -10   3       77.25       70.52      6.69 o 
   1 -10   3       78.17       79.55      6.00 o 
   2 -10   3      522.91      571.86     47.87 o 
   3 -10   3       15.47        8.24      5.15 o 
   4 -10   3        8.38       20.85      3.86 o 
   5 -10   3      193.66      199.74      7.38 o 
   7 -10   3      367.41      453.48     32.43 o 
   8 -10   3      145.46      122.51     10.29 o 
  -4  -9   3        4.57        4.63      2.06 o 
  -3  -9   3       18.83       26.59      3.04 o 
  -2  -9   3       97.98       86.71      7.10 o 
  -1  -9   3      100.17      108.07      4.46 o 
   0  -9   3      101.68      104.36      6.04 o 
   1  -9   3       91.10      103.00      7.14 o 
   2  -9   3      102.27      104.49      9.27 o 
   3  -9   3    16928.93    17291.31    994.46 o 
   4  -9   3      564.31      568.75     28.25 o 
   5  -9   3      970.17     1027.91     61.25 o 
   6  -9   3      507.22      419.37     48.64 o 
   7  -9   3        8.80        6.69      4.12 o 
   8  -9   3      149.20      139.49     11.84 o 
   9  -9   3        9.05        7.56      2.34 o 
  -5  -8   3      243.49      250.67     22.13 o 
  -4  -8   3       30.81       35.19      3.71 o 
  -3  -8   3      103.70      108.56      5.57 o 
  -2  -8   3     4616.81     4593.56    151.85 o 
  -1  -8   3      143.30      139.17      9.44 o 
   0  -8   3     1384.13     1416.15     76.95 o 
   1  -8   3      106.81      118.71      8.35 o 
   2  -8   3        2.58       -0.67      1.36 o 
   3  -8   3      387.27      456.31     23.31 o 
   4  -8   3       30.98       20.90      3.09 o 
   5  -8   3     2900.99     2762.52    134.60 o 
   6  -8   3      637.80      580.05     26.89 o 
   7  -8   3      602.86      558.74     51.99 o 
   8  -8   3       33.50       24.71      5.66 o 
   9  -8   3      100.71       84.30      5.79 o 
  10  -8   3       83.22       91.52      5.63 o 
  -6  -7   3       33.49       29.41      5.66 o 
  -5  -7   3      107.67      104.12      8.49 o 
  -4  -7   3        0.46        2.34      2.34 o 
  -3  -7   3      695.23      697.27     28.75 o 
  -2  -7   3      405.98      495.68     41.69 o 
  -1  -7   3      696.52      775.20     34.59 o 
   0  -7   3        2.72        0.26      1.82 o 
   1  -7   3      361.21      408.70     31.91 o 
   2  -7   3      161.19      179.13     11.84 o 
   3  -7   3      922.09      860.75     39.95 o 
   4  -7   3       15.21       25.73      2.84 o 
   5  -7   3      158.97      151.27      8.41 o 
   6  -7   3      401.88      411.27     25.74 o 
   7  -7   3       19.65       19.82      1.94 o 
   8  -7   3       39.02       38.64      2.77 o 
   9  -7   3       36.10       38.02      3.05 o 
  10  -7   3       69.18       80.59      7.45 o 
  -7  -6   3       82.63       54.05      5.15 o 
  -6  -6   3      210.54      201.35      7.90 o 
  -5  -6   3       44.51       42.73      3.11 o 
  -4  -6   3     1026.58     1103.18     37.76 o 
  -3  -6   3      124.75      135.89     12.87 o 
  -2  -6   3       63.09       91.60      6.36 o 
  -1  -6   3      148.70      155.22     18.79 o 
   0  -6   3       28.22       18.02      3.60 o 
   1  -6   3       14.26       14.72      2.83 o 
   2  -6   3      902.29      981.83     56.98 o 
   3  -6   3     2188.92     2069.02    135.89 o 
   4  -6   3      431.10      449.21     18.10 o 
   5  -6   3     1428.10     1403.68     77.72 o 
   6  -6   3        4.60        4.63      2.57 o 
   7  -6   3      632.19      573.41     29.34 o 
   8  -6   3      419.89      394.80     14.55 o 
   9  -6   3      296.62      297.33     32.43 o 
  10  -6   3       85.40       96.81      4.43 o 
  -8  -5   3       30.81       47.70      2.83 o 
  -7  -5   3      101.04       76.22      4.19 o 
  -6  -5   3       60.59       52.18      4.53 o 
  -5  -5   3      101.15      110.99      4.89 o 
  -4  -5   3      245.55      334.57     27.28 o 
  -3  -5   3     1235.50     1437.12    107.58 o 
  -2  -5   3       17.88       21.63      2.91 o 
  -1  -5   3     7327.61     7805.36    561.06 o 
   0  -5   3       65.70       65.48      8.49 o 
   1  -5   3     1871.73     1963.04    112.60 o 
   2  -5   3      113.03      134.02      8.90 o 
   3  -5   3     3085.01     2778.10    144.58 o 
   4  -5   3     1492.65     1165.35     84.93 o 
   5  -5   3      281.25      228.03     14.41 o 
   7  -5   3       20.12       23.16      3.09 o 
   8  -5   3       99.96      110.62      5.18 o 
   9  -5   3       36.62       33.47      3.52 o 
  10  -5   3       25.27       28.31      4.63 o 
  -8  -4   3       92.74      108.56      5.32 o 
  -7  -4   3       73.50       70.58      4.23 o 
  -6  -4   3      116.75      131.57      8.69 o 
  -5  -4   3       11.75       14.88      2.47 o 
  -4  -4   3      895.15      806.44     39.54 o 
  -3  -4   3      137.75      198.17     15.96 o 
  -2  -4   3        0.30       -2.06      1.54 o 
  -1  -4   3      153.04      154.42     12.35 o 
   0  -4   3     2078.22     2105.89    120.50 o 
   1  -4   3      191.46      139.49     14.41 o 
   2  -4   3     4116.99     4587.04    237.51 o 
   3  -4   3      907.48      893.34     47.11 o 
   4  -4   3     1354.26     1150.32     52.91 o 
   5  -4   3       95.48       94.20      6.69 o 
   6  -4   3      283.91      371.63     23.16 o 
   7  -4   3      524.21      504.95     31.40 o 
   8  -4   3      507.41      492.87     16.40 o 
   9  -4   3       20.35       17.23      1.56 o 
  10  -4   3      178.29      196.11     11.32 o 
  -9  -3   3        7.88        7.21      2.06 o 
  -8  -3   3       22.24       21.75      2.79 o 
  -7  -3   3       17.16       16.18      1.60 o 
  -6  -3   3       87.71       79.79      5.56 o 
  -5  -3   3       21.32       17.00      3.09 o 
  -4  -3   3      317.60      369.54     18.67 o 
  -3  -3   3        5.99       25.74      3.09 o 
  -1  -3   3       89.45       81.84      5.66 o 
   0  -3   3        5.06       -2.44      1.29 o 
   1  -3   3      141.56      125.59      9.78 o 
   2  -3   3     9547.93     9886.92    742.24 o 
   3  -3   3      820.39      881.22     66.91 o 
   4  -3   3      444.11      448.33     27.28 o 
   5  -3   3     1991.56     2041.42    120.96 o 
   6  -3   3        1.76        3.60      2.06 o 
   7  -3   3     1787.92     1913.25    114.27 o 
   8  -3   3       26.69       25.74      4.12 o 
   9  -3   3      231.43      278.47     15.96 o 
  10  -3   3       11.28        9.78      2.06 o 
  -9  -2   3        3.22        3.35      1.46 o 
  -8  -2   3      285.71      282.35      8.00 o 
  -7  -2   3        7.23        9.49      2.47 o 
  -6  -2   3     1465.09     1372.78     87.50 o 
  -5  -2   3      139.40      131.26      9.78 o 
  -3  -2   3      336.41      266.73     18.79 o 
  -1  -2   3       86.71       96.25      6.69 o 
   0  -2   3     8194.98     7609.64    378.07 o 
   1  -2   3     3705.97     2407.39    180.67 o 
   2  -2   3     1485.01     1673.70     65.70 o 
   3  -2   3      161.56      146.46      6.69 o 
   4  -2   3     1823.87     1845.48     67.00 o 
   5  -2   3       19.14       21.54      1.98 o 
   6  -2   3       94.86      100.89      7.72 o 
   7  -2   3       27.49       28.31      4.12 o 
   8  -2   3     1805.39     1735.15    103.98 o 
   9  -2   3       87.30       95.74      6.69 o 
  10  -2   3       10.44       12.35      1.82 o 
  11  -2   3       12.69       16.99      2.06 o 
 -10  -1   3       20.17       24.08      3.60 o 
  -9  -1   3       40.12       40.66      3.60 o 
  -8  -1   3       34.63       43.38      3.51 o 
  -7  -1   3       88.06      123.54     10.29 o 
  -6  -1   3        5.96        4.12      2.06 o 
  -5  -1   3     3706.46     3298.68    141.94 o 
  -4  -1   3     1832.78     1921.00    114.01 o 
  -3  -1   3      751.15      815.85     51.47 o 
   1  -1   3     1160.23      941.12     44.65 o 
   2  -1   3      263.05      216.99      8.78 o 
   3  -1   3    57361.75    51472.95   2321.43 o 
   4  -1   3        2.01        1.54      2.06 o 
   5  -1   3     1237.35     1145.82     36.13 o 
   6  -1   3      122.04      137.86      7.09 o 
   7  -1   3     1738.67     1734.12    103.98 o 
   8  -1   3      233.44      248.61     16.99 o 
   9  -1   3       15.14       14.41      2.18 o 
  10  -1   3      103.48       97.29      4.73 o 
 -10   0   3      440.77      488.32     30.37 o 
  -9   0   3       18.94       25.39      2.95 o 
  -8   0   3      104.89      109.64      7.72 o 
  -7   0   3        4.96        3.60      2.57 o 
  -6   0   3        3.98       -0.26      1.46 o 
  -5   0   3      340.27      367.64     13.46 o 
  -4   0   3     4274.33     4439.89    190.65 o 
  -3   0   3     1154.09     1093.29     79.27 o 
  -1   0   3      258.36      239.86     18.02 o 
   1   0   3      191.12      146.44      6.55 o 
   2   0   3    10502.42     9870.82    413.35 o 
   4   0   3     1160.11     1122.72     35.53 o 
   5   0   3      133.03      137.88      6.73 o 
   6   0   3       83.24       71.03      6.18 o 
   8   0   3      444.89      466.86     25.74 o 
   9   0   3        5.78        2.57      2.06 o 
  10   0   3      628.01      548.04     20.56 o 
 -10   1   3       18.01       18.74      1.98 o 
  -9   1   3      495.03      487.69     15.45 o 
  -7   1   3      129.17       94.71      7.72 o 
  -6   1   3       66.20       61.25      5.66 o 
  -5   1   3     2278.20     2133.83     74.51 o 
  -4   1   3       49.47       50.69      3.22 o 
  -3   1   3     9799.79     9505.51    684.59 o 
  -2   1   3      280.61      181.70     13.38 o 
  -1   1   3     1157.57     1002.18     72.58 o 
   0   1   3       91.82       85.09      3.64 o 
   1   1   3    21451.90    20997.44    981.72 o 
   3   1   3    15208.46    16299.94   1020.71 o 
   4   1   3      851.74     1080.42     68.46 o 
   5   1   3     3270.68     3710.29    158.94 o 
   6   1   3      902.82     1024.83     65.89 o 
   7   1   3     1248.80     1191.08     76.18 o 
   8   1   3      148.87      152.73     13.90 o 
   9   1   3        7.91        7.05      1.32 o 
  10   1   3       22.82       16.81      2.57 o 
 -11   2   3       17.02       19.04      2.57 o 
 -10   2   3       31.49       39.74      2.91 o 
  -9   2   3        2.66        0.00      2.06 o 
  -8   2   3       11.93       14.41      3.60 o 
  -7   2   3      169.70      156.99     11.32 o 
  -6   2   3     6756.54     6970.98    410.75 o 
  -5   2   3      161.00      178.61     11.84 o 
  -4   2   3     2452.83     2513.42    148.76 o 
  -3   2   3      274.52      260.97     19.56 o 
  -2   2   3     1488.11     1664.12    119.93 o 
  -1   2   3     2721.11     2381.65    142.58 o 
   0   2   3    19201.60    18131.24    708.99 o 
   1   2   3      111.15       99.00      4.89 o 
   3   2   3     1339.57     1445.36     91.11 o 
   4   2   3     5227.80     5904.46    369.58 o 
   5   2   3      816.49      834.47     36.51 o 
   6   2   3        6.38        7.72      2.57 o 
   7   2   3      675.48      617.82     21.42 o 
   8   2   3      202.82      222.01      7.57 o 
   9   2   3       48.12       45.35      2.83 o 
 -11   3   3      104.21       89.05      6.18 o 
 -10   3   3       99.19      111.22      5.19 o 
  -9   3   3      782.59      686.68     29.16 o 
  -8   3   3       74.26       80.81      6.69 o 
  -7   3   3       23.66       20.07      3.60 o 
  -6   3   3      103.06      105.52      7.72 o 
  -5   3   3     1400.10     1503.52     89.56 o 
  -4   3   3      911.46      991.37     59.19 o 
  -3   3   3      825.49      922.91     66.91 o 
  -1   3   3    15106.46    14651.26    877.61 o 
   0   3   3      482.71      476.95     27.54 o 
   1   3   3      192.86      231.63     18.02 o 
   3   3   3      583.48      621.28     39.63 o 
   4   3   3     1419.45     1408.55     67.91 o 
   5   3   3      182.52      176.98      7.59 o 
   6   3   3      197.46      196.67     12.49 o 
   7   3   3       15.12        7.50      1.25 o 
   8   3   3      101.24       79.13      5.66 o 
   9   3   3      658.59      604.81     30.37 o 
 -10   4   3        0.05        4.63      2.57 o 
  -9   4   3       25.68       20.86      1.49 o 
  -8   4   3      166.31      158.02      6.11 o 
  -7   4   3       87.14       95.22      7.21 o 
  -6   4   3      492.77      484.88     29.85 o 
  -5   4   3      171.63      169.86     10.81 o 
  -4   4   3     1349.39     1148.58     52.67 o 
  -3   4   3     1230.97     1150.42     83.90 o 
  -2   4   3      432.47      457.08     33.97 o 
  -1   4   3      372.67      409.55     20.70 o 
   0   4   3      581.71      648.82     24.47 o 
   1   4   3      278.51      303.68     13.10 o 
   2   4   3     1470.61     1420.65     92.14 o 
   4   4   3      582.22      610.80     30.26 o 
   5   4   3      515.26      573.68     44.78 o 
   6   4   3      327.65      289.79      9.28 o 
   7   4   3      449.44      378.47     21.87 o 
   8   4   3      226.35      247.69     10.85 o 
 -10   5   3        2.09        2.16      1.71 o 
  -9   5   3      569.47      588.08     24.75 o 
  -8   5   3        6.60        6.70      1.35 o 
  -7   5   3      184.34      158.54     10.81 o 
  -6   5   3       54.23       60.22      5.66 o 
  -5   5   3      281.00      288.25     18.02 o 
  -4   5   3      963.05      918.88    131.51 o 
  -3   5   3     1134.27     1073.23     56.38 o 
  -2   5   3       33.73       33.78      2.53 o 
  -1   5   3      647.19      767.96     33.27 o 
   0   5   3     1933.02     2265.36    153.13 o 
   1   5   3      245.30      291.02     15.02 o 
   2   5   3      755.36      659.88     50.44 o 
   3   5   3       17.04       26.25      4.63 o 
   4   5   3      157.80      147.21     13.90 o 
   5   5   3     1778.64     1704.06     70.50 o 
   6   5   3      132.25      132.17      9.98 o 
   7   5   3       76.23       87.07      4.57 o 
   8   5   3       85.83      117.36      9.27 o 
 -10   6   3      127.34      129.62      6.28 o 
  -9   6   3       60.44       61.75      3.48 o 
  -8   6   3       90.62      102.30      4.94 o 
  -7   6   3      499.98      473.57     18.53 o 
  -6   6   3        4.38        5.15      2.57 o 
  -4   6   3     1382.89     1520.61     59.07 o 
  -3   6   3      741.13      799.17     29.18 o 
  -2   6   3      614.31      661.76     38.82 o 
  -1   6   3      126.21      117.42     18.53 o 
   0   6   3     1197.36     1172.55     85.96 o 
   1   6   3        8.37        5.66      2.57 o 
   2   6   3     2032.23     2065.09    153.39 o 
   3   6   3       84.72      105.00     11.84 o 
   4   6   3       74.21       99.15      4.54 o 
   5   6   3       55.10       56.82      6.36 o 
   6   6   3       15.55       18.59      1.61 o 
   7   6   3       46.14       47.41      5.15 o 
 -10   7   3        4.59        2.46      1.24 o 
  -9   7   3      331.78      335.84     12.36 o 
  -8   7   3       43.14       39.65      3.17 o 
  -7   7   3       20.59       17.89      2.88 o 
  -6   7   3      384.31      398.92     25.22 o 
  -5   7   3     1219.95     1266.23     74.64 o 
  -4   7   3       45.96       51.84      4.08 o 
  -3   7   3       85.49       57.90      4.08 o 
  -2   7   3      207.83      181.70     15.44 o 
  -1   7   3       98.21       90.08      8.75 o 
   0   7   3      127.45      137.43     12.35 o 
   1   7   3      113.96      119.42     12.87 o 
   2   7   3      149.62      165.92     21.62 o 
   3   7   3     1771.74     1767.29     71.87 o 
   4   7   3      233.17      221.07     22.91 o 
   5   7   3      332.44      354.82     18.53 o 
   6   7   3       17.73       17.50      2.57 o 
 -10   8   3      150.94      162.33      9.10 o 
  -9   8   3       71.74       69.71      5.27 o 
  -8   8   3       34.04       23.16      5.15 o 
  -7   8   3      288.13      318.11     44.78 o 
  -6   8   3      400.03      416.49     19.86 o 
  -5   8   3     1006.06      996.00     59.19 o 
  -4   8   3      356.24      382.14     15.25 o 
  -3   8   3      285.72      289.80     12.49 o 
  -2   8   3      410.22      465.46     23.67 o 
  -1   8   3       50.90       35.66      3.31 o 
   0   8   3     2796.69     2819.61    151.46 o 
   1   8   3       93.69      104.49     11.84 o 
   2   8   3        7.26       12.43      1.98 o 
   3   8   3      145.41      158.87     11.07 o 
   4   8   3       25.94       38.60      6.18 o 
  -9   9   3        8.79        9.93      2.47 o 
  -8   9   3      116.72      131.26     11.32 o 
  -7   9   3       66.06       57.13      7.21 o 
  -6   9   3      117.09      124.90      6.32 o 
  -5   9   3     1787.05     1864.65     80.26 o 
  -4   9   3      208.14      241.19      9.47 o 
  -3   9   3     2567.24     2488.29    123.54 o 
  -2   9   3       79.53       67.67      8.31 o 
  -1   9   3        1.01        0.43      1.50 o 
   0   9   3      670.15      675.93     28.84 o 
   1   9   3       51.50       68.39      5.32 o 
   2   9   3      283.92      279.60     31.91 o 
   3   9   3      184.19      174.82      9.51 o 
  -8  10   3      808.33      869.38     59.71 o 
  -6  10   3      199.40      173.24      7.58 o 
  -5  10   3       62.72       44.58      3.35 o 
  -4  10   3        7.06        4.12      4.12 o 
  -3  10   3       26.07       26.41      4.12 o 
  -2  10   3      122.08      124.67      6.23 o 
  -1  10   3      141.70      159.77     10.04 o 
   0  10   3      559.86      550.76     34.49 o 
   1  10   3        4.77        4.31      2.32 o 
   2  10   3      200.54      197.66     13.38 o 
  -7  11   3      102.58       91.62      7.72 o 
  -6  11   3      137.64      129.20     12.35 o 
  -5  11   3       32.77       23.16      5.15 o 
  -4  11   3       16.25       14.93      4.63 o 
  -3  11   3      129.41      142.07     14.41 o 
  -2  11   3       35.01       36.39      3.51 o 
  -1  11   3      330.91      368.03     23.68 o 
   0  11   3       13.09       15.96      3.09 o 
   1  11   3       55.82       46.33      4.12 o 
  -4  12   3      501.16      442.15     36.55 o 
  -1 -11   4      175.90      178.10     11.84 o 
   0 -11   4       50.14       63.83      5.66 o 
   1 -11   4       80.22       55.59      5.15 o 
   3 -11   4        0.50        0.00      4.12 o 
   4 -11   4        1.88       -0.51      3.60 o 
  -3 -10   4      115.72      113.24      8.24 o 
  -2 -10   4       77.86       88.43      5.80 o 
  -1 -10   4      125.11      124.91      5.13 o 
   0 -10   4      271.52      279.50     18.53 o 
   1 -10   4       69.65      111.70     12.87 o 
   2 -10   4      273.69      223.39     21.10 o 
   3 -10   4       15.83       15.96      5.66 o 
   4 -10   4     1155.26     1206.27     57.37 o 
   5 -10   4      318.39      346.88     15.47 o 
   7 -10   4      205.67      173.98     13.90 o 
   8 -10   4        5.67        9.27      3.60 o 
  -4  -9   4       66.62       65.37      5.15 o 
  -3  -9   4      320.58      323.01     16.81 o 
  -2  -9   4       92.02       93.05      4.82 o 
  -1  -9   4      483.96      502.20     16.65 o 
   0  -9   4      321.18      335.89     18.04 o 
   1  -9   4        2.42       -0.37      3.09 o 
   2  -9   4      104.18       94.20      8.75 o 
   3  -9   4      533.92      542.52     33.46 o 
   4  -9   4      182.03      189.20     10.74 o 
   5  -9   4     1721.75     1746.48    102.43 o 
   6  -9   4      220.41      188.69      9.89 o 
   7  -9   4      752.89      694.37     48.90 o 
   8  -9   4      118.98      108.09      9.78 o 
   9  -9   4      170.80      177.65      9.83 o 
  -5  -8   4       70.47       49.93      6.69 o 
  -4  -8   4      226.91      246.01     13.21 o 
  -3  -8   4       73.27       74.99      7.20 o 
  -2  -8   4        3.68        2.42      1.51 o 
  -1  -8   4      213.74      187.57     12.16 o 
   0  -8   4      978.48      886.42     48.99 o 
   1  -8   4      108.21      113.45      8.18 o 
   2  -8   4      225.83      235.91      9.87 o 
   3  -8   4      496.04      477.65     18.69 o 
   4  -8   4       64.15       71.11      5.06 o 
   5  -8   4     2304.94     2337.90    136.40 o 
   6  -8   4       47.54       63.22      4.82 o 
   7  -8   4      300.60      287.18     39.38 o 
   8  -8   4       48.87       52.50      7.21 o 
   9  -8   4      152.73      209.20     11.46 o 
  10  -8   4        4.43        5.45      2.09 o 
  -6  -7   4        2.89        4.32      1.71 o 
  -5  -7   4      397.16      401.69     23.42 o 
  -4  -7   4       90.70       69.49      8.24 o 
  -3  -7   4      824.49      796.98     32.75 o 
  -2  -7   4      239.08      233.45     11.65 o 
  -1  -7   4        1.20        2.83      2.18 o 
   0  -7   4        2.61        1.66      1.61 o 
   1  -7   4       80.71       80.30      8.24 o 
   2  -7   4      106.45      114.21     15.96 o 
   3  -7   4      116.79      147.92      8.04 o 
   4  -7   4       32.13       40.26      3.60 o 
   5  -7   4       14.07        7.03      2.09 o 
   6  -7   4      368.09      345.23     13.73 o 
   7  -7   4       31.00       32.29      2.71 o 
   8  -7   4       19.41       17.56      2.01 o 
   9  -7   4      124.73      110.68      4.98 o 
  10  -7   4      108.56      113.97     10.24 o 
  -7  -6   4       49.76       58.68      5.66 o 
  -6  -6   4      612.37      569.67     20.45 o 
  -5  -6   4       35.62       37.96      3.11 o 
  -4  -6   4      532.43      571.56     20.02 o 
  -3  -6   4       89.40      137.95     12.87 o 
  -2  -6   4       22.12        7.46      2.18 o 
  -1  -6   4      153.68      143.61     12.35 o 
   0  -6   4      363.89      454.43     24.57 o 
   1  -6   4      128.96      135.96     22.91 o 
   2  -6   4      253.37      221.95      9.94 o 
   3  -6   4     1692.63     1753.59     94.71 o 
   4  -6   4     1349.25     1374.87     62.33 o 
   5  -6   4     1348.56     1454.11     84.93 o 
   6  -6   4     2528.08     2653.43    153.90 o 
   7  -6   4      645.55      592.97     29.85 o 
   8  -6   4       68.54       68.70      5.79 o 
   9  -6   4      389.06      449.14     44.01 o 
  10  -6   4      453.01      388.58     14.04 o 
  -8  -5   4       31.14       28.31      3.60 o 
  -7  -5   4      241.80      257.72     11.33 o 
  -6  -5   4       48.19       60.01      5.15 o 
  -5  -5   4     1425.34     1467.06     50.94 o 
  -4  -5   4      462.42      326.34     26.77 o 
  -3  -5   4        7.08        8.78      2.18 o 
  -2  -5   4       17.58       19.47      2.55 o 
  -1  -5   4      276.56      270.23     21.10 o 
   0  -5   4       65.25       72.90      5.56 o 
   1  -5   4     3886.48     4384.92    250.28 o 
   2  -5   4      100.05       99.45      6.95 o 
   3  -5   4      541.62      500.44     26.73 o 
   4  -5   4      915.92      915.19     66.91 o 
   5  -5   4     2458.69     2530.41    146.70 o 
   7  -5   4      247.20      273.32     17.50 o 
   8  -5   4      159.14      137.21      8.10 o 
   9  -5   4       16.81       21.10      5.15 o 
  10  -5   4       17.96       15.09      3.09 o 
  -8  -4   4      172.54      155.25      7.14 o 
  -7  -4   4        9.97        8.75      1.62 o 
  -6  -4   4      178.99      211.28     10.25 o 
  -5  -4   4       22.85       20.61      2.84 o 
  -4  -4   4       78.88       91.37      5.69 o 
  -3  -4   4      142.44      158.54     13.38 o 
  -2  -4   4      544.39      629.00     46.84 o 
  -1  -4   4      123.56      109.64      9.78 o 
   0  -4   4      599.64      553.40     32.64 o 
   1  -4   4      129.86      119.73     14.67 o 
   2  -4   4     3508.74     3407.19    177.14 o 
   3  -4   4     1220.59     1186.94     62.02 o 
   4  -4   4     2229.98     2316.38    110.67 o 
   5  -4   4        7.71        4.63      1.54 o 
   6  -4   4      736.93      795.77     47.87 o 
   7  -4   4      312.40      295.97     19.04 o 
   8  -4   4      224.10      210.35      6.87 o 
   9  -4   4       17.15       18.76      2.13 o 
  10  -4   4     1415.81     1317.19     65.37 o 
  -9  -3   4       18.87       13.90      2.06 o 
  -8  -3   4        7.33        7.75      1.20 o 
  -7  -3   4     2892.94     2937.82     87.44 o 
  -6  -3   4       44.19       37.58      3.71 o 
  -5  -3   4        8.31       12.03      2.09 o 
  -4  -3   4      302.11      235.30     23.42 o 
  -3  -3   4        7.44       23.46      4.89 o 
  -1  -3   4      404.36      281.04     17.50 o 
   0  -3   4       15.25        9.78      2.57 o 
   2  -3   4     4003.19     2404.30    180.67 o 
   3  -3   4     1087.65     1095.86     82.87 o 
   4  -3   4      197.93      184.27     11.84 o 
   5  -3   4      925.69      918.28     55.08 o 
   6  -3   4       29.69       43.24      4.12 o 
   7  -3   4       57.65       62.28      5.66 o 
   8  -3   4       27.02       22.13      3.60 o 
   9  -3   4      350.73      382.96     21.10 o 
  10  -3   4       30.68       31.91      3.09 o 
  -9  -2   4        7.23        4.89      1.46 o 
  -8  -2   4       60.51       54.01      3.25 o 
  -7  -2   4       25.98       21.10      5.15 o 
  -6  -2   4      882.75      982.18     48.28 o 
  -5  -2   4      146.54      162.65     11.84 o 
  -4  -2   4     1068.79     1192.10     51.79 o 
  -3  -2   4      304.42      281.38     12.72 o 
  -1  -2   4       86.64       82.87      5.66 o 
   0  -2   4      109.74      102.34      5.69 o 
   1  -2   4     2806.57     2569.00    246.56 o 
   2  -2   4      968.63     1012.99     47.12 o 
   3  -2   4      278.34      241.41     11.84 o 
   4  -2   4       51.40       33.20      2.18 o 
   5  -2   4      216.07      221.27      8.90 o 
   6  -2   4     1952.70     2121.61     76.65 o 
   7  -2   4      101.90       98.31      7.72 o 
   8  -2   4        7.54        5.66      3.09 o 
   9  -2   4       20.55       22.13      3.09 o 
  10  -2   4       18.35       24.87      2.34 o 
  11  -2   4        9.22        8.75      1.54 o 
 -10  -1   4       20.08       19.98      1.82 o 
  -9  -1   4      582.47      512.16     27.28 o 
  -8  -1   4       30.44       25.92      2.71 o 
  -7  -1   4       51.92       62.28      6.69 o 
  -6  -1   4        6.12        2.57      2.06 o 
  -5  -1   4      101.41      117.04      6.00 o 
  -4  -1   4     1628.62     1618.82     96.25 o 
  -3  -1   4      538.95      495.17     31.40 o 
   0  -1   4       88.44       70.41      3.49 o 
   1  -1   4       75.69       27.57      3.95 o 
   2  -1   4       98.53       91.11      6.18 o 
   3  -1   4     2802.86     2522.70     91.68 o 
   4  -1   4        9.77       13.81      1.19 o 
   5  -1   4      758.20      809.81     26.09 o 
   6  -1   4      213.20      212.24     10.17 o 
   7  -1   4     5831.22     5401.06    319.13 o 
   8  -1   4      318.48      318.10     21.10 o 
   9  -1   4       64.17       69.75      4.00 o 
  10  -1   4      160.10      162.42      6.92 o 
 -10   0   4       77.66       85.49      4.17 o 
  -9   0   4       13.14       16.82      4.12 o 
  -8   0   4       46.95       49.41      5.15 o 
  -7   0   4        4.82        4.63      2.57 o 
  -6   0   4     1767.68     2020.37     87.61 o 
  -5   0   4      118.05      140.17      5.74 o 
  -4   0   4      196.20      193.69     13.64 o 
  -3   0   4     1055.64      989.82     72.06 o 
  -1   0   4      199.53      105.00      7.72 o 
   1   0   4      158.00      135.12      6.19 o 
   2   0   4     5757.12     5375.12    184.41 o 
   3   0   4     2250.54     2130.47    124.56 o 
   4   0   4      517.94      644.25     20.71 o 
   5   0   4      351.68      368.39     16.73 o 
   6   0   4     2554.85     2467.10    155.45 o 
   7   0   4       13.26       10.81      3.09 o 
   8   0   4     3675.40     3568.62    185.82 o 
   9   0   4       15.49       21.62      3.09 o 
  10   0   4        5.98        8.62      1.06 o 
 -10   1   4       23.01       19.65      1.98 o 
  -9   1   4       11.10       15.90      1.83 o 
  -7   1   4     1132.65     1086.08     65.37 o 
  -6   1   4       43.66       50.98      3.64 o 
  -5   1   4    21978.61    22553.67    782.14 o 
  -4   1   4       29.87       24.13      2.09 o 
  -3   1   4      536.71      614.07     44.78 o 
  -2   1   4      264.24      218.76     15.96 o 
  -1   1   4       76.64       22.13      3.60 o 
   0   1   4       46.02       23.93      1.62 o 
   1   1   4     1852.78     1843.47     85.95 o 
   3   1   4     3044.60     3256.18    204.35 o 
   4   1   4      642.34      689.37     30.15 o 
   5   1   4     2985.43     3277.59    140.42 o 
   6   1   4      666.17      672.24     43.75 o 
   8   1   4      289.68      183.76     14.41 o 
   9   1   4        6.21        7.17      1.80 o 
  10   1   4       21.25       13.90      1.46 o 
 -11   2   4       14.66       14.93      2.06 o 
 -10   2   4       41.06       39.69      2.91 o 
  -9   2   4        2.79        1.54      1.46 o 
  -8   2   4     1017.17      961.00     58.68 o 
  -7   2   4       94.61       83.39      6.69 o 
  -6   2   4      149.51      133.31      9.78 o 
  -5   2   4      210.80      200.74     12.87 o 
  -4   2   4     6856.38     7105.33    417.96 o 
  -3   2   4      157.53      160.08     12.35 o 
  -2   2   4      995.95      978.50     70.52 o 
  -1   2   4     1807.04     1655.88     99.34 o 
   1   2   4      149.57      134.48      6.76 o 
   3   2   4     1483.27     1412.93     89.05 o 
   4   2   4      409.68      495.17     31.91 o 
   5   2   4      555.51      602.39     26.50 o 
   6   2   4      198.72      252.73     18.02 o 
   7   2   4      901.26      886.01     27.24 o 
   8   2   4      280.15      287.09      9.47 o 
   9   2   4       90.60       88.73      4.17 o 
 -11   3   4        3.21        1.03      1.54 o 
 -10   3   4       94.61       86.88      6.95 o 
  -9   3   4      290.24      250.61     11.49 o 
  -8   3   4       70.94       73.09      6.18 o 
  -7   3   4     1294.44     1377.93     82.36 o 
  -6   3   4       46.27       45.30      4.12 o 
  -5   3   4     3321.56     3738.99    220.82 o 
  -3   3   4     1091.75     1137.55     82.87 o 
  -2   3   4     1507.15     1336.24     80.30 o 
  -1   3   4      267.75      274.35     16.99 o 
   0   3   4      661.61      567.81     33.83 o 
   1   3   4       54.18       41.69      4.12 o 
   2   3   4      285.48      300.09     20.07 o 
   3   3   4      665.53      870.41     55.08 o 
   4   3   4     1185.96     1182.33     57.43 o 
   5   3   4       24.28       15.11      2.23 o 
   6   3   4      204.91      176.89      7.26 o 
   7   3   4       93.20       87.53      3.68 o 
   8   3   4      150.80      131.92      6.59 o 
   9   3   4       86.53       99.34      6.18 o 
 -10   4   4        9.47        9.52      1.82 o 
  -9   4   4       26.03       23.37      2.84 o 
  -8   4   4       33.69       45.08      2.67 o 
  -6   4   4      415.22      412.81     25.74 o 
  -5   4   4       93.18       90.08      6.18 o 
  -4   4   4     2228.22     2401.21    141.55 o 
  -3   4   4      968.56      983.65     71.55 o 
  -2   4   4     1625.11     1514.85    109.64 o 
  -1   4   4      624.52      646.77     42.47 o 
   0   4   4     4831.08     5225.61    192.70 o 
   1   4   4       92.87       88.50      5.71 o 
   2   4   4     1103.69     1109.24     72.06 o 
   4   4   4       18.55       10.99      2.09 o 
   5   4   4      672.57      649.12     32.23 o 
   6   4   4     2471.97     2391.01     71.20 o 
   7   4   4      248.98      270.72     15.41 o 
   8   4   4       37.13       37.87      3.60 o 
 -10   5   4       44.87       39.92      4.12 o 
  -9   5   4       19.74       18.88      2.57 o 
  -8   5   4       29.37       27.68      2.28 o 
  -6   5   4       65.74       61.77      5.66 o 
  -5   5   4     2439.40     2653.95    153.90 o 
  -4   5   4      538.90      528.66     61.25 o 
  -3   5   4     2870.80     2834.63    147.69 o 
  -2   5   4      253.57      268.42     26.25 o 
  -1   5   4     9418.13    11120.07    472.35 o 
   0   5   4     2314.79     2538.51    120.21 o 
   1   5   4     3103.27     3240.22    207.95 o 
   2   5   4      412.14      420.25     21.47 o 
   3   5   4        9.81       10.81      3.60 o 
   4   5   4      114.34      143.61     13.38 o 
   5   5   4        5.74        6.35      1.84 o 
   6   5   4      246.01      187.03     16.06 o 
   7   5   4       11.52       10.95      1.61 o 
   8   5   4       68.41       50.44      4.63 o 
 -10   6   4        1.84        5.35      1.71 o 
  -9   6   4      127.25      154.78      8.65 o 
  -8   6   4       29.72       28.44      2.49 o 
  -7   6   4      647.19      614.75     23.96 o 
  -6   6   4     2547.94     2646.74    153.90 o 
  -5   6   4      914.33      968.72     57.13 o 
  -4   6   4      745.30      700.70     27.80 o 
  -3   6   4     1096.40      984.90     45.39 o 
  -2   6   4     2299.96     2408.51    102.72 o 
  -1   6   4        9.81        9.19      1.73 o 
   0   6   4      353.70      441.21     22.28 o 
   2   6   4      485.66      555.91     43.24 o 
   3   6   4      129.84      135.60     25.22 o 
   4   6   4      407.97      396.33     15.24 o 
   5   6   4      169.35      172.54     13.49 o 
   6   6   4     1562.69     1502.98     53.81 o 
   7   6   4       20.08       21.61      2.32 o 
 -10   7   4       56.39       45.56      4.19 o 
  -9   7   4       38.78       43.87      2.77 o 
  -8   7   4       39.24       34.00      3.11 o 
  -7   7   4       31.56       30.71      2.37 o 
  -6   7   4      445.51      465.32     28.82 o 
  -5   7   4     2278.81     2332.75    135.89 o 
  -4   7   4       46.51       46.77      3.71 o 
  -3   7   4      364.66      385.91     18.67 o 
  -2   7   4      330.61      354.65     27.80 o 
  -1   7   4        3.69        4.63      2.57 o 
   0   7   4       57.99       73.61      7.72 o 
   1   7   4      228.48      215.67     20.07 o 
   2   7   4      431.41      506.49     42.72 o 
   3   7   4      280.36      281.41     15.31 o 
   4   7   4       26.92       23.86      3.33 o 
   5   7   4      744.70      718.89     36.23 o 
   6   7   4       53.34       31.40      3.60 o 
 -10   8   4      143.58      130.33      7.45 o 
  -9   8   4       97.98      103.66      6.73 o 
  -8   8   4       49.37       45.81      6.69 o 
  -7   8   4       71.93       70.06      8.24 o 
  -6   8   4       82.87       77.85      4.84 o 
  -5   8   4      338.50      353.10     22.65 o 
  -4   8   4      106.62      104.57      5.28 o 
  -3   8   4       76.76       68.16      3.91 o 
  -2   8   4      222.50      232.22     12.83 o 
  -1   8   4      294.71      273.96     12.61 o 
   0   8   4      742.10      663.30     34.63 o 
   1   8   4      106.39       98.94     12.87 o 
   2   8   4      445.33      417.32     21.86 o 
   3   8   4      339.60      346.88     21.36 o 
   4   8   4      116.11      117.87     12.35 o 
  -9   9   4      171.72      164.84      9.10 o 
  -8   9   4       40.79       31.91      5.15 o 
  -7   9   4       16.03       16.47      4.63 o 
  -6   9   4      218.13      230.05     16.26 o 
  -5   9   4      640.87      619.26     24.94 o 
  -4   9   4      206.31      195.69      9.81 o 
  -3   9   4      255.14      249.22     14.10 o 
  -2   9   4        6.63        7.43      1.82 o 
  -1   9   4       12.88        7.61      1.85 o 
   0   9   4      283.82      274.96     14.93 o 
   1   9   4      588.53      609.15     23.55 o 
   2   9   4      168.11      173.02     20.07 o 
   3   9   4       18.91       19.74      2.47 o 
  -8  10   4        4.96       16.47      4.12 o 
  -7  10   4      107.14       88.53      8.24 o 
  -6  10   4      352.50      349.47     13.98 o 
  -5  10   4        7.90        3.09      4.12 o 
  -4  10   4       21.41       16.47      5.15 o 
  -3  10   4       31.61       28.65      4.38 o 
  -2  10   4      151.76      125.31      6.32 o 
  -1  10   4       66.66       69.47      4.12 o 
   0  10   4       56.61       63.83      6.18 o 
   1  10   4       61.58       51.47      5.15 o 
   2  10   4       27.57       28.82      3.60 o 
  -7  11   4       25.26       28.31      4.12 o 
  -6  11   4       67.00       56.11      7.21 o 
  -5  11   4       33.15       32.94      5.66 o 
  -4  11   4       28.42       31.91      5.66 o 
  -3  11   4      235.14      223.39     20.59 o 
  -2  11   4       55.33       55.52      4.36 o 
  -1  11   4      745.89      787.02     48.38 o 
   0  11   4        6.04        6.18      2.06 o 
   1  11   4       53.34       57.65      4.63 o 
  -4  12   4        7.00       10.29      4.12 o 
  -1 -11   5       21.96       24.19      3.09 o 
   0 -11   5       10.90       11.84      2.57 o 
   1 -11   5        6.38        9.78      2.57 o 
   3 -11   5      356.21      291.34     25.74 o 
   4 -11   5       29.26       24.19      5.66 o 
   7 -11   5     1814.20     2074.87    114.78 o 
  -3 -10   5       69.63       72.58      5.66 o 
  -2 -10   5      132.52      172.71     13.38 o 
  -1 -10   5      113.46      117.54     10.23 o 
   0 -10   5        3.64        1.54      2.57 o 
   1 -10   5       66.29       71.50      5.61 o 
   2 -10   5      523.11      555.91     46.84 o 
   3 -10   5       73.63       58.68      9.27 o 
   4 -10   5     2035.33     2031.94     75.51 o 
   5 -10   5      291.18      311.41     20.07 o 
   7 -10   5      183.60      137.95     11.84 o 
   8 -10   5      805.92      865.26     59.19 o 
  -4  -9   5       69.23       68.46      5.66 o 
  -3  -9   5      424.65      424.96     21.86 o 
  -2  -9   5      131.49      124.51      8.72 o 
  -1  -9   5      534.12      458.08     15.20 o 
   0  -9   5      336.79      346.60     18.64 o 
   1  -9   5       88.70      103.25      7.24 o 
   3  -9   5       25.77       31.91      4.63 o 
   4  -9   5       55.51       56.62      6.18 o 
   5  -9   5      155.79      185.82     12.87 o 
   6  -9   5      151.99      133.93     10.55 o 
   7  -9   5       63.99       62.28      7.72 o 
   8  -9   5       40.37       38.09      6.18 o 
   9  -9   5      260.22      301.72     15.65 o 
  -5  -8   5       11.20        6.18      3.09 o 
  -4  -8   5       78.97       96.64      9.78 o 
  -3  -8   5       22.00       25.62      3.34 o 
  -2  -8   5        5.14        5.05      1.51 o 
  -1  -8   5      203.98      253.68     15.60 o 
   0  -8   5     1385.80     1395.70     75.86 o 
   1  -8   5      307.95      256.34     21.10 o 
   2  -8   5      993.57      996.67     37.66 o 
   3  -8   5      638.14      620.09     32.94 o 
   4  -8   5       12.64       12.86      2.47 o 
   5  -8   5     1633.88     1516.73     70.00 o 
   6  -8   5      406.74      399.96     18.98 o 
   7  -8   5       68.88       71.57      5.32 o 
   8  -8   5      302.05      272.81     21.10 o 
   9  -8   5      141.70      109.12     10.29 o 
  10  -8   5        6.31        5.96      2.09 o 
  -6  -7   5       24.29       21.76      6.69 o 
  -5  -7   5      510.01      498.95     28.69 o 
  -4  -7   5      132.84      155.06      9.36 o 
  -3  -7   5      672.03      690.88     28.59 o 
  -2  -7   5      242.73      231.27     11.93 o 
  -1  -7   5      703.01      771.96     34.59 o 
   0  -7   5       38.57       31.40      5.15 o 
   1  -7   5     3761.36     3638.11    263.03 o 
   2  -7   5       62.57       58.16      5.15 o 
   3  -7   5       76.40       75.97      4.82 o 
   4  -7   5       36.08       36.96      3.44 o 
   5  -7   5     1217.35     1319.25     77.72 o 
   6  -7   5      442.85      446.23     17.56 o 
   7  -7   5      117.45      128.21      6.55 o 
   8  -7   5       45.74       56.79      4.21 o 
   9  -7   5      134.47      113.05     10.63 o 
  10  -7   5      115.37      134.93      5.56 o 
  -7  -6   5        1.17        0.51      1.54 o 
  -6  -6   5      406.70      374.17     13.77 o 
  -5  -6   5      129.79       98.58     10.04 o 
  -4  -6   5        6.25        7.91      1.55 o 
  -3  -6   5       85.46       83.90      9.27 o 
  -2  -6   5       61.77       89.36      6.36 o 
  -1  -6   5      505.48      489.19     26.56 o 
   0  -6   5      822.63      908.97     48.04 o 
   1  -6   5      244.28      148.24     15.96 o 
   2  -6   5      210.87      215.39     11.09 o 
   3  -6   5      832.59      762.49     37.32 o 
   4  -6   5     1379.58     1477.66     67.03 o 
   5  -6   5      870.43      775.18     46.33 o 
   6  -6   5        9.08       19.56      3.60 o 
   7  -6   5      469.19      411.27     21.10 o 
   8  -6   5        5.51        3.21      1.58 o 
   9  -6   5      466.23      349.50     26.25 o 
  10  -6   5       52.35       68.74      3.68 o 
  -8  -5   5       14.08       18.13      1.61 o 
  -7  -5   5       79.36       96.28      6.43 o 
  -6  -5   5       40.55       40.96      2.70 o 
  -5  -5   5        3.00       18.22      3.86 o 
  -4  -5   5      485.93      639.81     49.41 o 
  -3  -5   5     1245.31     1365.79     71.50 o 
  -2  -5   5       72.52       50.96      5.66 o 
  -1  -5   5      750.75      675.84     50.44 o 
   0  -5   5        6.46        6.24      2.06 o 
   1  -5   5       79.61       87.90      6.43 o 
   2  -5   5       69.07       85.53     17.50 o 
   3  -5   5     1148.51      996.52     72.58 o 
   5  -5   5      318.42      297.51     18.53 o 
   6  -5   5      147.37      132.80      9.27 o 
   7  -5   5      208.61      248.61     15.96 o 
   8  -5   5      103.21      102.68      4.23 o 
   9  -5   5     2235.89     2155.17     74.34 o 
  10  -5   5       15.67       15.89      2.09 o 
  -8  -4   5        3.00        1.10      1.24 o 
  -7  -4   5        1.43        1.17      0.77 o 
  -6  -4   5       12.30       14.91      2.25 o 
  -5  -4   5       23.56       25.18      2.84 o 
  -4  -4   5      893.93      816.09     40.14 o 
  -2  -4   5     3058.31     3476.48    250.67 o 
  -1  -4   5      195.03      216.70     16.99 o 
   0  -4   5       22.32       19.46      2.34 o 
   1  -4   5      191.10      186.40     24.45 o 
   2  -4   5      430.43      482.30     35.52 o 
   3  -4   5      983.92     1043.49     70.26 o 
   4  -4   5      700.94      832.83     49.93 o 
   5  -4   5       11.59        9.78      2.06 o 
   6  -4   5      164.15      171.92     11.32 o 
   7  -4   5      224.47      223.91     14.93 o 
   8  -4   5      147.90      141.08      5.03 o 
   9  -4   5        4.60        6.51      1.22 o 
  10  -4   5      162.41      193.02     11.32 o 
  -9  -3   5       15.16        9.27      2.06 o 
  -8  -3   5       31.27       41.03      3.34 o 
  -7  -3   5      432.04      487.10     15.24 o 
  -6  -3   5       46.37       52.63     11.07 o 
  -5  -3   5       22.20       19.68      2.57 o 
  -4  -3   5      499.40      584.46     28.78 o 
  -3  -3   5       14.08       31.47      2.18 o 
  -1  -3   5      607.14      544.07     32.94 o 
   0  -3   5      103.79       86.99      5.66 o 
   1  -3   5    15040.58    13916.22   1316.16 o 
   2  -3   5     1583.83     1739.79    130.74 o 
   3  -3   5      178.30      121.48     10.29 o 
   4  -3   5       65.06       74.12      5.15 o 
   5  -3   5     1786.94     2027.52    120.45 o 
   6  -3   5       36.09       34.49      3.60 o 
   7  -3   5      485.54      468.40     29.34 o 
   8  -3   5       84.40       80.81      6.69 o 
   9  -3   5     1219.21     1233.29     64.86 o 
  10  -3   5      103.27       86.47      5.66 o 
  -9  -2   5        6.13        7.86      1.46 o 
  -8  -2   5        9.49       11.75      1.19 o 
  -7  -2   5       27.30       32.52      4.89 o 
  -6  -2   5     1474.41     1376.15     67.18 o 
  -5  -2   5       96.67       98.83      7.72 o 
  -4  -2   5     2174.18     2329.02    100.49 o 
  -3  -2   5      315.03      292.55     19.04 o 
  -1  -2   5      110.84      105.00      6.69 o 
   0  -2   5    19182.98    18169.44   1716.11 o 
   1  -2   5     1781.01     1484.48    106.55 o 
   2  -2   5      327.32      305.03     14.59 o 
   3  -2   5      353.03      340.24     15.96 o 
   4  -2   5     5410.01     5467.26    194.83 o 
   5  -2   5       86.57       78.28      3.95 o 
   6  -2   5      193.97      224.38      9.28 o 
   7  -2   5       52.96       54.56      5.66 o 
   8  -2   5     1215.47     1097.92     66.91 o 
   9  -2   5       16.93       14.41      2.57 o 
  10  -2   5       60.67      102.33      6.69 o 
  11  -2   5       24.95       24.71      2.57 o 
 -10  -1   5       41.07       50.00      6.43 o 
  -9  -1   5        4.28       10.29      2.06 o 
  -8  -1   5       30.56       33.42      3.11 o 
  -7  -1   5       84.01      101.92      8.75 o 
  -6  -1   5       21.94       20.59      3.09 o 
  -5  -1   5      585.30      594.26     26.18 o 
  -4  -1   5     1967.19     2011.05    118.90 o 
  -3  -1   5     2398.58     2318.86    145.15 o 
  -1  -1   5    21434.94    17911.04   1287.34 o 
   0  -1   5       46.79       22.59      1.62 o 
   1  -1   5     1639.02     1196.90     43.60 o 
   2  -1   5       48.93       44.33      3.35 o 
   3  -1   5     8141.82     8024.20    290.95 o 
   4  -1   5       36.36       39.58      2.08 o 
   5  -1   5     5776.17     6429.88    200.15 o 
   6  -1   5      112.19      114.94      4.47 o 
   7  -1   5      113.73      137.43     10.29 o 
   8  -1   5      394.58      407.67     26.25 o 
   9  -1   5     1095.51     1078.64     40.40 o 
  10  -1   5      137.77      145.67      6.19 o 
 -10   0   5       12.18       23.72      1.98 o 
  -9   0   5       12.52       12.85      2.83 o 
  -8   0   5      105.10      102.95      7.72 o 
  -6   0   5       56.08       59.15      3.27 o 
  -5   0   5       13.58       22.83      2.47 o 
  -4   0   5    14159.07    13608.60    583.95 o 
  -3   0   5     2220.59     1934.87    140.01 o 
  -2   0   5    10553.72     9956.41    717.02 o 
   1   0   5      145.94      120.45      5.46 o 
   2   0   5      285.08      285.89     10.00 o 
   4   0   5      815.88      824.90     23.01 o 
   5   0   5      425.17      432.29     14.14 o 
   6   0   5     1982.77     1940.02    122.51 o 
   7   0   5       96.72      108.09      8.75 o 
   8   0   5     1596.28     1677.50     88.02 o 
   9   0   5      111.79      123.54      7.72 o 
  10   0   5      113.77       91.15      4.54 o 
 -10   1   5       24.03       23.42      2.18 o 
  -9   1   5      486.81      464.98     14.86 o 
  -8   1   5      205.35      194.57     13.90 o 
  -7   1   5       66.08       82.87      7.21 o 
  -6   1   5       71.48       69.88      4.17 o 
  -5   1   5     4377.96     4323.42    149.61 o 
  -4   1   5        5.17        6.69      0.96 o 
  -2   1   5       94.08      109.64      8.75 o 
  -1   1   5     1639.60     1298.66     93.68 o 
   0   1   5       79.65       64.30      3.75 o 
   1   1   5     5190.80     4777.46    222.74 o 
   3   1   5     1294.37     1308.96     82.36 o 
   4   1   5      193.05      253.25     16.99 o 
   5   1   5      284.27      350.30     15.80 o 
   6   1   5      346.37      357.74     24.19 o 
   7   1   5      230.05      264.57     18.53 o 
   8   1   5      291.33      318.22     32.43 o 
   9   1   5       52.31       45.49      2.84 o 
  10   1   5       19.89       11.93      1.24 o 
 -11   2   5       14.03       13.38      2.06 o 
 -10   2   5       31.53       38.69      2.71 o 
  -9   2   5        0.00        1.54      1.46 o 
  -8   2   5      361.70      356.19     23.16 o 
  -7   2   5      176.53      176.55     12.35 o 
  -6   2   5     2709.18     2902.04    171.92 o 
  -5   2   5        3.57        3.60      2.06 o 
  -4   2   5     1798.47     1897.29    112.21 o 
  -3   2   5      287.89      196.11     14.93 o 
  -2   2   5      321.18      305.81     14.10 o 
  -1   2   5     1057.74      953.79     57.13 o 
   0   2   5     1844.54     1870.86     71.71 o 
   1   2   5      136.39      135.17      6.80 o 
   3   2   5     1126.54     1191.60     75.15 o 
   4   2   5       82.52      135.89      9.78 o 
   5   2   5      401.08      406.91     18.15 o 
   6   2   5        9.03       11.84      3.09 o 
   7   2   5      875.13      846.22     22.34 o 
   8   2   5      323.53      283.37      9.33 o 
   9   2   5       93.12       88.25      4.17 o 
 -11   3   5      101.76       89.05      6.18 o 
 -10   3   5       37.17       39.31      2.84 o 
  -9   3   5       68.33       52.21      3.81 o 
  -8   3   5       12.54       10.81      3.09 o 
  -7   3   5       36.53       44.78      4.63 o 
  -6   3   5       49.47       46.33      4.63 o 
  -5   3   5     1978.83     2044.51    120.96 o 
  -4   3   5      203.78      195.08     12.35 o 
  -3   3   5      180.28      132.47      7.45 o 
  -2   3   5      292.64      263.03     16.47 o 
  -1   3   5    24794.61    23127.31   1384.62 o 
   0   3   5      552.27      544.52     46.07 o 
   1   3   5      372.13      446.27     33.97 o 
   2   3   5      482.69      535.83     35.00 o 
   3   3   5     2214.41     2489.23    156.48 o 
   4   3   5      760.62      755.49     36.92 o 
   5   3   5      573.91      646.52     54.56 o 
   6   3   5      253.71      254.81      8.28 o 
   7   3   5        4.15       10.08      1.41 o 
   8   3   5      272.20      232.80     15.56 o 
   9   3   5      563.35      501.86     25.22 o 
 -10   4   5      110.91       97.29      4.73 o 
  -9   4   5       37.38       40.82      3.48 o 
  -8   4   5      761.70      742.41     23.95 o 
  -6   4   5      284.70      365.97     22.65 o 
  -5   4   5        7.36        5.15      1.54 o 
  -4   4   5      711.39      792.68     47.36 o 
  -3   4   5      563.52      555.91     41.18 o 
  -2   4   5     3846.90     3987.09    286.70 o 
  -1   4   5      550.58      561.82     46.84 o 
   0   4   5     1125.95     1183.31     44.31 o 
   1   4   5        3.65       15.96      2.57 o 
   2   4   5     1182.72     1371.24     88.53 o 
   4   4   5      119.12      128.94      7.54 o 
   5   4   5      697.37      720.93     35.96 o 
   6   4   5      920.12      848.41     25.98 o 
   7   4   5      191.77      158.87      6.59 o 
   8   4   5      751.93      808.62     32.65 o 
 -10   5   5       87.77       85.96      5.66 o 
  -9   5   5       79.58       93.55      5.42 o 
  -8   5   5       47.92       40.24      2.59 o 
  -6   5   5      139.65      132.80      9.27 o 
  -5   5   5      315.79      302.15     18.53 o 
  -4   5   5       87.53       78.15      7.06 o 
  -3   5   5      359.89      331.49     25.22 o 
  -2   5   5      797.66      889.23     37.76 o 
  -1   5   5     1309.60     1514.34     65.46 o 
   0   5   5     1650.33     1711.27     83.88 o 
   1   5   5       81.12       76.69      6.69 o 
   2   5   5      201.42      194.45     17.76 o 
   3   5   5     1633.33     1726.40    128.68 o 
   4   5   5       58.87       46.84      6.69 o 
   5   5   5       38.50       36.56      3.11 o 
   6   5   5      284.56      261.04     10.08 o 
   7   5   5      157.01      143.61      6.66 o 
   8   5   5      169.91      137.95     10.29 o 
 -10   6   5      123.47      129.67      6.38 o 
  -9   6   5      256.81      216.70     16.99 o 
  -8   6   5      418.53      398.14     14.61 o 
  -7   6   5      633.77      597.09     23.22 o 
  -6   6   5        8.96        9.78      3.09 o 
  -5   6   5      519.34      528.11     31.91 o 
  -4   6   5     1964.47     2094.86     80.65 o 
  -3   6   5     1108.55     1173.99     62.02 o 
  -2   6   5       50.21       56.98      3.02 o 
  -1   6   5       10.51       15.69      4.06 o 
   0   6   5      702.83      788.17     38.76 o 
   1   6   5       11.81       13.90      3.09 o 
   3   6   5      251.13      270.23     24.19 o 
   4   6   5       48.04       42.11      2.77 o 
   5   6   5      185.92      175.45     25.48 o 
   6   6   5     1629.37     1625.36     85.01 o 
   7   6   5       47.07       42.64      4.12 o 
 -10   7   5       61.72       58.48      9.52 o 
  -9   7   5       37.83       34.99      2.66 o 
  -8   7   5       18.60       21.67      2.30 o 
  -7   7   5      121.70      115.64      7.32 o 
  -6   7   5      407.85      403.03     25.22 o 
  -5   7   5      263.09      285.16     18.53 o 
  -4   7   5      162.77      178.10     11.84 o 
  -3   7   5       35.34       53.02      3.95 o 
  -2   7   5      269.96      277.95     22.13 o 
  -1   7   5      254.45      193.02     15.96 o 
   0   7   5      111.74       96.77      9.27 o 
   1   7   5     1275.78     1261.60    101.92 o 
   2   7   5      210.91      182.73     18.02 o 
   3   7   5     3356.21     3619.58    287.22 o 
   4   7   5        0.90        1.78      2.34 o 
   5   7   5      303.16      327.97     17.18 o 
   6   7   5       46.35       54.05      5.15 o 
 -10   8   5       84.12       80.56      5.27 o 
  -9   8   5      159.68      124.56     10.81 o 
  -8   8   5      302.49      263.03     20.07 o 
  -7   8   5       22.49       25.97      3.33 o 
  -6   8   5      192.98      179.81      8.52 o 
  -5   8   5       35.59       30.88      4.63 o 
  -4   8   5        8.30        8.32      1.87 o 
  -3   8   5       20.42       23.97      2.98 o 
  -2   8   5      673.20      627.52     31.44 o 
  -1   8   5      443.21      461.30     23.52 o 
   0   8   5      511.48      523.25     27.70 o 
   1   8   5      291.74      305.57     19.58 o 
   2   8   5      359.90      337.71     17.78 o 
   3   8   5      463.46      497.82     25.08 o 
   4   8   5       52.30       51.99      7.21 o 
  -9   9   5      263.55      269.15     14.01 o 
  -8   9   5        3.01        2.06      3.60 o 
  -7   9   5      365.13      327.16     18.39 o 
  -6   9   5      242.75      256.20     21.62 o 
  -5   9   5       55.00       46.79      3.61 o 
  -4   9   5      315.23      211.91     10.52 o 
  -3   9   5      202.57      226.17     13.23 o 
  -2   9   5       58.49       52.76      3.72 o 
  -1   9   5       25.73       31.32      3.11 o 
   0   9   5       42.50       46.40      6.69 o 
   1   9   5        1.17        0.54      2.54 o 
   2   9   5       37.87       48.30      4.89 o 
   3   9   5      790.39      736.43     36.20 o 
  -8  10   5      438.03      399.43     28.31 o 
  -7  10   5       86.64       94.76      9.01 o 
  -6  10   5        2.50        7.96      2.71 o 
  -5  10   5       25.55       19.75      3.86 o 
  -4  10   5        5.63        9.27      4.63 o 
  -3  10   5       38.78       43.76     10.55 o 
  -2  10   5      932.00      885.36     34.89 o 
  -1  10   5       29.28       25.65      2.75 o 
   0  10   5        6.87        9.78      3.09 o 
   1  10   5      163.46      175.14     13.64 o 
   2  10   5      598.92      605.84     37.58 o 
  -7  11   5        7.41       11.53      2.34 o 
  -6  11   5       27.74       25.22      5.15 o 
  -5  11   5      216.53      205.89     18.53 o 
  -4  11   5       42.75       46.33      7.21 o 
  -3  11   5       23.16       30.88      6.18 o 
  -2  11   5      117.75      127.75     12.10 o 
  -1  11   5       55.30       55.59      5.15 o 
   0  11   5        6.56        7.21      2.06 o 
   1  11   5      416.49      422.08     26.25 o 
  -4  12   5        5.05        4.63      3.60 o 
  -1 -11   6        1.17       -0.51      1.54 o 
   0 -11   6       11.41       13.38      2.57 o 
   1 -11   6       81.22       58.16      5.15 o 
   3 -11   6       10.15       16.47      5.66 o 
   4 -11   6       68.86       60.74      8.24 o 
   7 -11   6      317.50      323.76     18.53 o 
  -3 -10   6       72.92       68.97      5.66 o 
  -2 -10   6      372.16      426.21     21.75 o 
  -1 -10   6      118.11      101.86     11.84 o 
   0 -10   6      271.17      282.59     19.04 o 
   1 -10   6       81.83       95.74     12.35 o 
   2 -10   6        2.15        3.60      4.63 o 
   3 -10   6      297.67      344.35     30.37 o 
   4 -10   6     1074.65     1176.88     49.67 o 
   5 -10   6       76.66       88.02      7.72 o 
   7 -10   6      184.25      237.29     18.02 o 
   8 -10   6        4.81       14.93      4.12 o 
  -4  -9   6       18.92       26.25      3.09 o 
  -3  -9   6        0.94        1.44      1.80 o 
  -2  -9   6      126.78      130.06     12.10 o 
  -1  -9   6      482.39      506.19     16.76 o 
   0  -9   6      102.80       96.13      4.63 o 
   1  -9   6     4017.61     3924.86    186.95 o 
   2  -9   6      603.39      665.03     55.59 o 
   3  -9   6     1111.62     1112.33     65.89 o 
   4  -9   6      267.17      284.24     18.02 o 
   5  -9   6     1395.23     1391.31     81.84 o 
   6  -9   6      120.36      110.52      6.67 o 
   7  -9   6       16.83       12.35      4.63 o 
   8  -9   6        2.98        1.54      3.60 o 
   9  -9   6       32.47       38.48      4.38 o 
  -5  -8   6       16.54       12.87      3.60 o 
  -4  -8   6     1608.91     1694.35     82.28 o 
  -3  -8   6       22.54       30.00      2.39 o 
  -2  -8   6        3.85        3.20      1.48 o 
  -1  -8   6      140.89      140.63      9.81 o 
   0  -8   6        9.43        9.68      2.71 o 
   1  -8   6      294.86      368.55     29.34 o 
   2  -8   6      521.89      528.65     20.64 o 
   3  -8   6      588.42      533.74     25.35 o 
   4  -8   6      147.19      123.28      7.30 o 
   5  -8   6     1042.32     1014.02     60.22 o 
   6  -8   6       81.27       71.81      8.24 o 
   7  -8   6       22.67       22.64      3.04 o 
   8  -8   6      279.13      260.45     20.07 o 
   9  -8   6       59.14       84.66      5.79 o 
  10  -8   6       53.59       61.78      4.54 o 
  -6  -7   6       15.38       16.55      2.47 o 
  -5  -7   6        3.03        7.57      2.83 o 
  -4  -7   6      126.40      132.21     15.18 o 
  -3  -7   6      821.63      816.98     33.51 o 
  -2  -7   6      425.37      365.59     21.23 o 
  -1  -7   6       47.46       59.52      4.33 o 
   0  -7   6      202.73      195.60     16.47 o 
   1  -7   6      247.90      283.10     22.65 o 
   2  -7   6       79.37       73.94      8.49 o 
   3  -7   6      706.71      621.96     29.31 o 
   4  -7   6       47.15       47.36      3.95 o 
   5  -7   6     2273.91     2293.12    133.31 o 
   6  -7   6      422.01      433.40     26.77 o 
   7  -7   6     1344.59     1372.80     55.21 o 
   8  -7   6      138.06      137.03      5.93 o 
   9  -7   6       41.85       52.53      3.09 o 
  10  -7   6       85.66      108.94      4.49 o 
  -7  -6   6        4.95        4.63      2.06 o 
  -6  -6   6      745.75      725.98     26.00 o 
  -5  -6   6      136.26      135.83     14.93 o 
  -4  -6   6      535.39      564.40     24.24 o 
  -3  -6   6      126.80      151.84     15.96 o 
  -2  -6   6      135.29      153.23     10.81 o 
  -1  -6   6      628.75      764.03    100.11 o 
   0  -6   6     1451.34     1879.90     97.71 o 
   1  -6   6      260.22      232.14     18.53 o 
   2  -6   6      161.38      172.50      8.03 o 
   3  -6   6      728.30      711.22     36.79 o 
   4  -6   6      747.41      675.12     31.29 o 
   5  -6   6      537.94      571.86     34.49 o 
   6  -6   6       99.19      101.40      8.24 o 
   7  -6   6      420.00      400.46     21.10 o 
   8  -6   6       69.10       74.68      4.12 o 
   9  -6   6      289.86      312.98     18.07 o 
  10  -6   6        6.64        6.69      2.32 o 
  -8  -5   6        0.27        0.21      0.86 o 
  -7  -5   6        1.92       -0.59      1.24 o 
  -6  -5   6       38.83       32.35      2.65 o 
  -5  -5   6     1420.98     1588.00     76.93 o 
  -4  -5   6      233.77      185.82     16.47 o 
  -3  -5   6      880.31      958.22     50.76 o 
  -2  -5   6      199.17      221.00     23.68 o 
  -1  -5   6     1629.37     1626.55    118.39 o 
   0  -5   6      116.28      114.17     16.47 o 
   1  -5   6     2392.58     2531.92    145.84 o 
   2  -5   6       34.46       35.30      3.33 o 
   3  -5   6     2850.57     2541.73    183.76 o 
   4  -5   6       83.53       82.36      7.72 o 
   5  -5   6       40.48       42.21      4.12 o 
   6  -5   6       52.35       49.93      4.12 o 
   7  -5   6       23.87       25.74      3.60 o 
   8  -5   6       83.00       81.57      3.65 o 
   9  -5   6        2.23       20.61      2.23 o 
  10  -5   6       25.42       24.10      3.18 o 
  -8  -4   6        1.94        0.74      1.24 o 
  -7  -4   6        1.37        0.24      0.77 o 
  -6  -4   6      180.32      186.56     11.10 o 
  -5  -4   6       11.24       10.29      2.09 o 
  -4  -4   6      378.32      341.38     17.43 o 
  -2  -4   6     2090.24     2267.90    164.20 o 
  -1  -4   6      490.23      447.30     33.46 o 
   0  -4   6     5807.55     5974.45    342.00 o 
   1  -4   6      361.99      368.52     56.11 o 
   2  -4   6     1611.68     1516.39    109.64 o 
   3  -4   6      554.49      578.92     38.60 o 
   4  -4   6      297.96      345.38     21.10 o 
   5  -4   6       53.95       47.87      4.12 o 
   6  -4   6     1552.33     1472.13     88.02 o 
   7  -4   6      302.83      303.18     19.56 o 
   8  -4   6      249.78      253.42     12.66 o 
   9  -4   6       31.41       23.86      2.50 o 
  10  -4   6       19.35       16.47      3.09 o 
  -9  -3   6        2.09        1.03      1.54 o 
  -8  -3   6       29.84       27.19      3.01 o 
  -7  -3   6     2902.93     2943.09    111.28 o 
  -6  -3   6       88.57       82.65      5.69 o 
  -5  -3   6      481.03      474.11     23.73 o 
  -4  -3   6      602.16      554.74     25.03 o 
  -3  -3   6      403.39      460.49     20.34 o 
  -1  -3   6     3356.63     3205.73    191.99 o 
   0  -3   6      460.26      327.88     31.91 o 
   1  -3   6      266.04      270.23     26.25 o 
   2  -3   6      278.63      161.63     12.87 o 
   3  -3   6      875.58      875.04     40.15 o 
   4  -3   6       30.56       41.13      5.40 o 
   5  -3   6     9930.76    10628.13    625.40 o 
   6  -3   6      121.69      134.86      9.27 o 
   7  -3   6      379.26      452.96     28.31 o 
   8  -3   6      126.50      126.11      9.78 o 
   9  -3   6       35.63       50.44      4.63 o 
  10  -3   6      148.60      145.67      8.24 o 
  -9  -2   6        6.27        7.24      1.46 o 
  -8  -2   6       57.81       50.59      2.87 o 
  -7  -2   6        7.38       11.52      2.47 o 
  -6  -2   6       26.92       36.03      3.59 o 
  -5  -2   6      299.98      310.80     14.18 o 
  -4  -2   6      782.43     1116.54     48.71 o 
  -3  -2   6      348.71      295.68     19.04 o 
   0  -2   6    30651.62    29269.06   2762.04 o 
   1  -2   6     1064.20      864.23     62.28 o 
   2  -2   6     5417.11     5210.76    245.00 o 
   3  -2   6      331.42      373.18     17.50 o 
   4  -2   6      190.43      206.39     12.10 o 
   5  -2   6        7.05        4.99      1.54 o 
   6  -2   6     5461.03     5310.89    190.38 o 
   8  -2   6     2465.61     2364.67    141.04 o 
   9  -2   6       12.63       15.44      3.09 o 
  10  -2   6     2286.69     2334.81    121.48 o 
 -10  -1   6       39.63       44.33      3.35 o 
  -9  -1   6      587.55      507.52     27.28 o 
  -8  -1   6       34.47       42.64      3.51 o 
  -7  -1   6     2920.11     3026.09    190.96 o 
  -6  -1   6       47.85       45.30      4.63 o 
  -5  -1   6      695.58      853.83     55.33 o 
  -4  -1   6     1657.72     1797.44    106.55 o 
  -3  -1   6     1303.38     1245.65     78.24 o 
  -1  -1   6     1846.64     2139.22    153.90 o 
   0  -1   6       75.97       61.29      3.28 o 
   1  -1   6     4798.56     3932.57    143.21 o 
   2  -1   6       98.40       67.16      3.82 o 
   3  -1   6       71.35       86.83      3.95 o 
   4  -1   6       70.72       60.44      2.56 o 
   5  -1   6     4686.52     4844.79    150.87 o 
   6  -1   6       43.22       43.04      2.56 o 
   7  -1   6      560.80      550.25     34.49 o 
   8  -1   6      231.61      224.94     15.44 o 
   9  -1   6       73.01      116.60      5.82 o 
  10  -1   6      101.30       96.14      6.18 o 
 -10   0   6       77.42       87.73      4.17 o 
  -9   0   6       18.75       21.47      3.60 o 
  -8   0   6      126.22      135.37      9.27 o 
  -7   0   6       27.21       30.59      2.91 o 
  -6   0   6       85.44       72.64      3.57 o 
  -5   0   6       30.95       34.28      3.08 o 
  -4   0   6     3527.96     4010.52    148.26 o 
  -3   0   6     2694.98     2714.68    195.60 o 
  -2   0   6     5786.07     5151.93    370.61 o 
   1   0   6       92.94       61.51      2.91 o 
   2   0   6      538.80      533.16     18.52 o 
   3   0   6     1909.93     1977.16     84.29 o 
   4   0   6     2144.89     2509.11     87.14 o 
   5   0   6      159.67      156.14      5.60 o 
   6   0   6      384.80      572.38     37.58 o 
   7   0   6      139.14      144.64     10.81 o 
   8   0   6     2931.43     2938.08    153.39 o 
   9   0   6      147.27      155.96      9.27 o 
  10   0   6      269.26      223.98      9.44 o 
 -10   1   6       17.14       13.90      1.82 o 
  -9   1   6      276.19      317.01     12.92 o 
  -8   1   6       88.81       78.24      7.21 o 
  -7   1   6     1573.31     1560.15     93.68 o 
  -6   1   6       55.50       63.86      4.00 o 
  -5   1   6     6062.63     6720.64    232.71 o 
  -4   1   6        2.11        2.06      1.94 o 
  -3   1   6     2778.54     2509.82    181.18 o 
  -2   1   6       51.43       26.77      3.09 o 
  -1   1   6     4785.74     4473.51    322.74 o 
   0   1   6      197.92      162.39      8.65 o 
   1   1   6    19164.92    16756.92    779.39 o 
   3   1   6     5563.95     6114.58    260.85 o 
   4   1   6       59.49       68.56      3.81 o 
   5   1   6      167.54      149.79      7.25 o 
   6   1   6      283.19      283.10     19.56 o 
   7   1   6      341.84      323.25     22.13 o 
   8   1   6       51.29       32.43      4.63 o 
   9   1   6      224.20      167.19      7.03 o 
  10   1   6        7.91        3.60      0.86 o 
 -11   2   6       17.40       15.44      2.06 o 
 -10   2   6       66.71       59.48      3.44 o 
  -9   2   6       30.77       36.82      2.91 o 
  -8   2   6      322.93      282.59     18.53 o 
  -7   2   6      206.63      189.94     12.87 o 
  -6   2   6     1190.35     1165.86     70.00 o 
  -5   2   6       19.54       21.62      2.57 o 
  -4   2   6       53.42       33.39      2.34 o 
  -3   2   6      338.68      401.49     29.34 o 
  -2   2   6     5366.44     5266.14    239.39 o 
  -1   2   6      465.27      448.84     27.80 o 
   0   2   6     1751.18     1747.32     66.79 o 
   1   2   6      141.88      146.66      7.30 o 
   3   2   6      420.32      430.83     27.80 o 
   4   2   6      131.23      113.65      5.63 o 
   5   2   6      283.69      292.26     13.41 o 
   6   2   6      138.46      165.23     12.35 o 
   7   2   6      632.62      634.50     17.19 o 
   8   2   6       13.59       20.69      1.66 o 
   9   2   6       52.32       52.29      5.40 o 
 -11   3   6       67.71       85.96      5.66 o 
 -10   3   6       35.52       35.67      2.57 o 
  -9   3   6      157.81      123.52     13.38 o 
  -8   3   6       49.19       47.36      5.15 o 
  -7   3   6     3934.16     3963.42    234.20 o 
  -6   3   6        1.78        7.72      2.06 o 
  -5   3   6      951.95      960.49     57.65 o 
  -4   3   6       62.34       72.06      5.15 o 
  -3   3   6      867.02      885.19     34.24 o 
  -2   3   6       37.53       44.78      3.60 o 
  -1   3   6     2499.17     2173.19    131.26 o 
   0   3   6      524.91      433.92     42.21 o 
   1   3   6      603.75      700.55     53.02 o 
   2   3   6      532.69      512.67     33.46 o 
   3   3   6      624.17      670.18     42.72 o 
   4   3   6      532.64      624.49     37.32 o 
   5   3   6      163.76      228.04     19.30 o 
   6   3   6      282.52      256.67     13.37 o 
   7   3   6        7.65        2.70      1.00 o 
   8   3   6      283.19      294.06     16.99 o 
   9   3   6        4.10        8.75      1.54 o 
 -10   4   6       17.47       20.23      1.87 o 
  -9   4   6       58.31       61.09      5.79 o 
  -8   4   6     2093.22     1996.91     62.88 o 
  -6   4   6      739.98      815.33     48.90 o 
  -5   4   6       11.95       16.19      3.09 o 
  -4   4   6      297.38      342.81     20.59 o 
  -3   4   6      640.26      610.98     45.30 o 
  -2   4   6      292.55      296.54     15.02 o 
  -1   4   6      528.32      610.13     49.93 o 
   0   4   6      715.13      788.26     34.09 o 
   1   4   6       38.69       38.60      4.12 o 
   2   4   6     1100.31     1326.97     85.96 o 
   3   4   6       23.59       17.50      3.60 o 
   4   4   6       83.63      113.07      6.80 o 
   5   4   6      761.47      750.08     26.78 o 
   6   4   6       51.32       50.41      4.67 o 
   7   4   6      234.68      187.22      7.47 o 
   8   4   6      359.45      396.86     16.38 o 
 -10   5   6       80.12       72.77      8.75 o 
  -9   5   6      815.11      793.35     26.49 o 
  -8   5   6      103.81      102.89      7.51 o 
  -6   5   6      143.42      133.83      9.27 o 
  -5   5   6       41.64       48.90      4.63 o 
  -4   5   6       53.19       59.01      7.72 o 
  -3   5   6     1279.30     1323.37     96.25 o 
  -2   5   6     1443.22     1647.53     70.42 o 
  -1   5   6     1013.34     1253.83     54.29 o 
   0   5   6      890.06      947.63     35.69 o 
   1   5   6       38.46       27.28      3.60 o 
   2   5   6      129.80      117.87      9.27 o 
   3   5   6      113.83      101.40      9.78 o 
   4   5   6      145.72      135.89     12.87 o 
   5   5   6     1767.31     1784.30     73.92 o 
   6   5   6      100.72      107.66      4.89 o 
   7   5   6       23.12       28.58      3.09 o 
   8   5   6       92.81       70.52      6.18 o 
 -10   6   6      469.25      492.38     20.18 o 
  -8   6   6       66.90       64.79      3.68 o 
  -7   6   6      456.43      411.80     16.19 o 
  -5   6   6      201.63      195.60     12.87 o 
  -4   6   6      173.93      178.85      9.40 o 
  -3   6   6      743.53      740.68     32.51 o 
  -2   6   6     3064.18     3236.13    111.23 o 
  -1   6   6       44.54       52.21      6.18 o 
   0   6   6     1511.92     1598.62     77.31 o 
   1   6   6       39.30       44.27      5.15 o 
   3   6   6      447.17      446.27     38.09 o 
   4   6   6      630.26      551.53     23.97 o 
   5   6   6      110.55      105.47      7.72 o 
   6   6   6      108.00      110.67      9.27 o 
   7   6   6      222.93      201.21     22.91 o 
 -10   7   6       71.97       66.91      6.69 o 
  -9   7   6      125.72      103.27      4.55 o 
  -8   7   6       47.48       43.75      6.69 o 
  -7   7   6     1354.19     1347.39     44.55 o 
  -6   7   6      248.44      267.66     17.50 o 
  -5   7   6      477.90      447.81     27.80 o 
  -4   7   6      234.91      249.89     33.46 o 
  -3   7   6        4.64        4.49      3.35 o 
  -2   7   6       57.91       70.52      7.72 o 
  -1   7   6      246.56      254.79     20.59 o 
   0   7   6      166.87      173.46     16.47 o 
   1   7   6      371.64      380.39     32.94 o 
   2   7   6       15.20       14.93      4.63 o 
   3   7   6      144.75      167.80     16.47 o 
   4   7   6       24.99       21.62      5.15 o 
   5   7   6     2346.76     2277.16    181.18 o 
   6   7   6        1.45        2.57      1.54 o 
 -10   8   6        4.29        5.15      2.57 o 
  -9   8   6      134.83      175.01     13.90 o 
  -8   8   6      279.27      266.63     20.59 o 
  -7   8   6       67.70       62.22      6.54 o 
  -6   8   6      515.31      511.10     20.65 o 
  -5   8   6       40.28       45.30      5.15 o 
  -4   8   6      617.23      596.10     22.98 o 
  -3   8   6      290.76      316.56     20.07 o 
  -2   8   6     1338.56     1227.57     59.66 o 
  -1   8   6      309.11      253.16     13.92 o 
   0   8   6      271.13      270.44     15.21 o 
   1   8   6      398.84      376.81     33.86 o 
   2   8   6       18.00       28.35      3.33 o 
   3   8   6      291.33      309.27     16.43 o 
   4   8   6     1244.29     1154.54     93.17 o 
  -9   9   6       34.07       25.74      4.63 o 
  -8   9   6        5.30        4.63      3.60 o 
  -7   9   6       17.41       16.43      3.44 o 
  -6   9   6       45.58       41.81      6.34 o 
  -5   9   6      404.29      425.37     17.49 o 
  -4   9   6      154.80      145.72      6.91 o 
  -3   9   6      145.15      150.76      9.52 o 
  -2   9   6       71.54       63.67      4.03 o 
  -1   9   6     1087.61     1011.94     39.67 o 
   0   9   6       14.58       13.02      2.17 o 
   1   9   6      658.16      652.24     25.18 o 
   2   9   6       28.84       31.50      3.43 o 
   3   9   6      478.39      445.02     22.35 o 
  -8  10   6      538.76      624.37     43.24 o 
  -7  10   6       94.26      103.17     13.13 o 
  -6  10   6      397.06      389.57     15.41 o 
  -5  10   6       38.89       36.88      4.38 o 
  -4  10   6        2.30        5.15      4.12 o 
  -3  10   6       53.52       51.44      8.75 o 
  -2  10   6        1.86        4.12      1.82 o 
  -1  10   6       34.58       44.58      3.71 o 
   0  10   6      466.39      453.48     28.82 o 
   1  10   6      351.50      343.95     29.60 o 
   2  10   6      336.11      316.56     20.07 o 
  -7  11   6      704.84      665.97     35.26 o 
  -6  11   6        0.42        0.00      3.09 o 
  -5  11   6        6.36        3.09      3.60 o 
  -4  11   6       37.23       47.87      7.21 o 
  -3  11   6      396.25      436.49     36.55 o 
  -2  11   6      133.84      127.84      7.62 o 
  -1  11   6       46.33       44.78      4.63 o 
   0  11   6       29.63       34.49      4.12 o 
   1  11   6      101.24       94.20      6.69 o 
  -4  12   6       12.01       19.04      4.63 o 
  -1 -11   7       22.67       22.13      3.09 o 
   0 -11   7       48.57       56.11      5.15 o 
   1 -11   7       92.77       95.74      7.21 o 
   3 -11   7       51.57       48.38      8.24 o 
   7 -11   7      103.48      111.18      6.69 o 
  -3 -10   7       70.38       64.86      5.15 o 
  -2 -10   7      132.85      165.87      9.40 o 
  -1 -10   7      123.45      122.81      5.03 o 
   0 -10   7       77.83       71.03      4.54 o 
   1 -10   7      124.09      113.76      8.75 o 
   2 -10   7       92.20       75.67     10.29 o 
   3 -10   7      470.36      494.83     40.92 o 
   4 -10   7      155.32      154.22      7.62 o 
   7 -10   7      106.26       94.20      8.75 o 
   8 -10   7      424.60      500.32     35.00 o 
  -4  -9   7       19.59       25.22      3.09 o 
  -3  -9   7      420.73      428.09     21.86 o 
  -2  -9   7       90.73       93.37      5.00 o 
  -1  -9   7      100.88      105.64      4.37 o 
   0  -9   7      131.49      114.99      5.66 o 
   1  -9   7     4160.23     3994.72    191.03 o 
   2  -9   7      152.25      115.03     14.41 o 
   3  -9   7       39.45       75.15      7.21 o 
   4  -9   7      417.87      456.57     28.31 o 
   5  -9   7     1792.70     1876.70    109.64 o 
   6  -9   7      225.43      198.88     19.82 o 
   7  -9   7      363.62      330.97     24.71 o 
   8  -9   7        5.52        6.69      4.12 o 
   9  -9   7      113.51       98.25      6.36 o 
  -5  -8   7       15.74       23.16      4.63 o 
  -4  -8   7       80.44       93.16      6.28 o 
  -3  -8   7       77.01       85.45      5.65 o 
  -2  -8   7     4611.59     4503.41    148.93 o 
  -1  -8   7      182.44      136.94      9.44 o 
   0  -8   7       10.02       13.38      4.12 o 
   1  -8   7      333.98      326.85     26.25 o 
   2  -8   7     1172.29     1182.69     54.66 o 
   3  -8   7      424.86      434.86     21.27 o 
   4  -8   7      355.59      365.87     18.06 o 
   5  -8   7      327.05      308.84     20.07 o 
   6  -8   7      189.99      160.16      8.78 o 
   7  -8   7       71.02       59.30      4.57 o 
   8  -8   7       25.78       32.43      6.18 o 
   9  -8   7       79.77       83.41      5.63 o 
  10  -8   7      361.76      349.50     25.22 o 
  -6  -7   7       15.81       20.43      2.57 o 
  -5  -7   7      511.16      514.10     39.89 o 
  -4  -7   7       94.86      112.91     10.18 o 
  -3  -7   7      688.00      665.21     27.91 o 
  -2  -7   7      372.82      417.93     24.15 o 
  -1  -7   7     1960.49     2020.18     87.77 o 
   0  -7   7      554.23      601.72     45.81 o 
   1  -7   7       45.74       71.54      4.82 o 
   2  -7   7      130.20      123.83      6.92 o 
   3  -7   7       86.34       57.56      4.08 o 
   4  -7   7       47.49       45.01      5.66 o 
   5  -7   7      256.26      266.63     17.50 o 
   6  -7   7      237.49      207.55      8.78 o 
   7  -7   7      195.45      187.64      8.65 o 
   8  -7   7      145.58      131.35      8.51 o 
   9  -7   7     1766.20     1782.66     61.43 o 
  10  -7   7       89.96       95.09      4.67 o 
  -7  -6   7        4.76        5.11      1.29 o 
  -6  -6   7      411.07      400.40     14.64 o 
  -5  -6   7       35.13       32.83      2.71 o 
  -4  -6   7     1018.07     1041.30     79.27 o 
  -3  -6   7      104.97      116.47      8.01 o 
  -2  -6   7      653.10      641.95     34.57 o 
  -1  -6   7      521.33      610.47     45.81 o 
   0  -6   7       74.99       76.92      5.46 o 
   1  -6   7      240.15      214.63     31.40 o 
   2  -6   7      612.00      622.41     26.22 o 
   3  -6   7     1146.26     1212.21    140.01 o 
   4  -6   7     1943.42     1955.43     88.43 o 
   5  -6   7      205.29      210.01     13.90 o 
   8  -6   7      168.40      194.07      7.99 o 
   9  -6   7      139.53      140.49     20.33 o 
  10  -6   7      260.89      244.20     10.57 o 
  -8  -5   7        0.26       -1.13      0.86 o 
  -7  -5   7       81.03       83.79      4.28 o 
  -6  -5   7       46.25       46.25      3.86 o 
  -5  -5   7       99.78      117.84      5.73 o 
  -4  -5   7       22.20       26.25      5.15 o 
  -3  -5   7      268.93      277.40     17.76 o 
  -2  -5   7      381.97      421.54     23.11 o 
  -1  -5   7      281.18      310.38     24.19 o 
   0  -5   7      903.27      991.37     72.58 o 
   1  -5   7      651.11      752.89     44.13 o 
   2  -5   7      243.89      184.27     19.04 o 
   3  -5   7      363.96      309.87     23.68 o 
   5  -5   7      747.46      744.30     44.27 o 
   6  -5   7       37.50       40.66      3.60 o 
   7  -5   7        4.07        7.21      2.57 o 
   8  -5   7       93.38      103.35      4.27 o 
   9  -5   7       14.68       22.07      2.90 o 
  10  -5   7        3.65        6.84      1.50 o 
  -8  -4   7        3.15        1.69      1.24 o 
  -7  -4   7       10.36       12.75      1.71 o 
  -6  -4   7      111.34      102.57      6.95 o 
  -5  -4   7       35.88       35.10      3.33 o 
  -4  -4   7       47.14       50.42      3.71 o 
  -1  -4   7      513.44      616.65     45.81 o 
   0  -4   7      582.93      620.83     35.97 o 
   2  -4   7     3861.34     3706.57    266.63 o 
   3  -4   7      632.33      612.94     28.31 o 
   4  -4   7     2541.65     2592.18    152.87 o 
   5  -4   7      199.04      178.61     11.84 o 
   6  -4   7       81.48       75.67      6.18 o 
   7  -4   7      217.90      227.00     14.93 o 
   8  -4   7       71.86       83.45      3.14 o 
   9  -4   7        7.44        8.43      1.24 o 
  10  -4   7      563.54      537.89     27.80 o 
  -9  -3   7       15.10        9.78      2.06 o 
  -8  -3   7        7.05        6.21      1.56 o 
  -7  -3   7       17.78       17.93      2.09 o 
  -6  -3   7      269.17      182.73     16.47 o 
  -5  -3   7      940.66      916.23     44.83 o 
  -4  -3   7      838.94      781.45     29.59 o 
  -3  -3   7       14.59       18.28      1.82 o 
  -2  -3   7     1006.83     1328.52     83.39 o 
  -1  -3   7      195.00      220.82     13.90 o 
   0  -3   7      688.83      830.77     79.27 o 
   1  -3   7    24862.13    20734.85   1958.55 o 
   3  -3   7      730.61     1052.62     48.38 o 
   4  -3   7       28.95       29.35      2.18 o 
   5  -3   7      169.42      154.23     13.38 o 
   6  -3   7      175.25      169.86     11.32 o 
   7  -3   7     2183.92     2196.35    130.74 o 
   8  -3   7        3.92        4.12      2.57 o 
   9  -3   7     1467.17     1375.36     72.06 o 
  10  -3   7      231.31      231.11     12.87 o 
  -9  -2   7        7.04        5.66      1.46 o 
  -8  -2   7      282.98      277.27      7.83 o 
  -7  -2   7       91.63       96.04      7.98 o 
  -6  -2   7      886.70      937.73     45.94 o 
  -5  -2   7      485.30      450.89     27.54 o 
  -4  -2   7     2969.22     3049.01    131.21 o 
  -3  -2   7      792.80      700.03     42.21 o 
   0  -2   7     1849.28     1781.48    168.83 o 
   1  -2   7      465.04      404.49     19.40 o 
   2  -2   7    21115.24    19519.05   1167.92 o 
   3  -2   7      318.39      326.85     15.44 o 
   4  -2   7       60.65       57.27      3.08 o 
   5  -2   7       74.49       72.71      3.81 o 
   6  -2   7      356.68      410.90     15.83 o 
   7  -2   7      119.72      116.84      9.27 o 
   8  -2   7     2911.47     2710.05    161.11 o 
   9  -2   7       78.44       91.62      6.69 o 
  10  -2   7      875.03     1045.90     39.13 o 
 -10  -1   7       20.63       21.23      2.83 o 
  -9  -1   7       41.66       33.97      3.60 o 
  -8  -1   7       12.21       12.16      2.18 o 
  -7  -1   7     1606.62     1934.35    122.51 o 
  -6  -1   7       36.88       40.03      3.28 o 
  -5  -1   7       99.06      113.70      9.01 o 
  -4  -1   7     1134.65     1277.10    110.92 o 
  -3  -1   7    15162.22    15628.73    977.47 o 
  -1  -1   7     5178.68     5257.96    379.36 o 
   0  -1   7      195.75      163.16      8.55 o 
   1  -1   7     7684.18     6607.43    240.79 o 
   2  -1   7      107.28       84.16      4.00 o 
   3  -1   7     1880.99     1619.79     59.19 o 
   4  -1   7       52.34       43.71      2.26 o 
   5  -1   7     6698.25     6838.57    211.55 o 
   6  -1   7       72.18       67.71      3.81 o 
   7  -1   7     1107.48     1063.95     64.34 o 
   8  -1   7      119.35      104.49      8.75 o 
   9  -1   7     1561.10     1631.98     60.78 o 
  10  -1   7       42.07       44.43      2.71 o 
 -10   0   7      435.68      469.07     20.85 o 
  -9   0   7      130.55      138.64      7.32 o 
  -8   0   7      931.43      916.22     48.90 o 
  -7   0   7        1.17        1.14      1.61 o 
  -6   0   7     2645.53     2762.25     96.37 o 
  -5   0   7       81.58       72.87      3.27 o 
  -4   0   7     1165.55     1079.26     37.89 o 
  -3   0   7     2311.31     1946.19    140.52 o 
  -2   0   7      283.18      311.41     23.16 o 
   0   0   7        1.53       -2.06      1.03 o 
   1   0   7      184.57      143.70      6.55 o 
   2   0   7     2057.31     1808.14     62.09 o 
   3   0   7      628.53      588.34     37.58 o 
   4   0   7       17.32       46.75      2.34 o 
   5   0   7       50.06       55.59      3.22 o 
   6   0   7      591.25      551.79     36.03 o 
   8   0   7      170.21      150.82      9.78 o 
   9   0   7      105.92      103.46      6.69 o 
  10   0   7      118.67       99.86      4.73 o 
 -10   1   7       40.02       40.47      3.60 o 
  -9   1   7      159.65      152.58      7.09 o 
  -8   1   7       40.65       28.31      4.12 o 
  -7   1   7       14.15       20.07      3.60 o 
  -6   1   7       69.87       77.67      9.78 o 
  -5   1   7     1237.02     1183.11     41.76 o 
  -4   1   7       10.09       12.88      1.27 o 
  -3   1   7     8155.12     8391.12    604.81 o 
  -2   1   7       94.46       83.90      7.21 o 
  -1   1   7     7671.93     7386.37    531.72 o 
   0   1   7      294.84      132.80     13.38 o 
   1   1   7     3089.76     3135.22    187.88 o 
   3   1   7        7.37       15.19      1.46 o 
   4   1   7      165.65      188.39      8.71 o 
   5   1   7      357.63      495.58     21.96 o 
   6   1   7      111.11      105.52      8.75 o 
   7   1   7        9.89        5.15      2.57 o 
   8   1   7       52.41       66.27      4.08 o 
   9   1   7        5.68        2.06      2.06 o 
  10   1   7        2.41        3.09      1.54 o 
 -10   2   7        5.63        4.40      2.06 o 
  -9   2   7       81.53       90.09      4.89 o 
  -8   2   7      319.54      293.91     19.56 o 
  -7   2   7      108.61      110.67      8.75 o 
  -6   2   7       94.32      103.98      7.72 o 
  -5   2   7      219.82      207.44     13.38 o 
  -4   2   7     5405.01     5279.68    239.72 o 
  -3   2   7      340.42      317.59     23.68 o 
  -2   2   7    21096.37    20408.37    925.43 o 
  -1   2   7      331.85      336.63     20.59 o 
   0   2   7    23128.22    22382.71    865.01 o 
   1   2   7      193.23      125.59     10.29 o 
   3   2   7      264.01      270.23     18.02 o 
   4   2   7      427.70      481.91     21.23 o 
   5   2   7      191.75      174.80      8.35 o 
   6   2   7     1446.63     1475.21     94.20 o 
   7   2   7      479.31      481.90     13.32 o 
   8   2   7       53.33       42.86      2.34 o 
   9   2   7       38.13       33.76      2.18 o 
 -11   3   7       51.06       40.66      3.60 o 
 -10   3   7       24.64       17.43      2.06 o 
  -9   3   7       98.84      126.47      6.66 o 
  -8   3   7       23.44       22.65      3.60 o 
  -7   3   7     1777.15     1888.03    112.73 o 
  -6   3   7       28.24       45.30      4.63 o 
  -5   3   7     1794.45     1976.56    117.36 o 
  -4   3   7       32.11       38.60      3.09 o 
  -3   3   7      728.51      854.93     38.96 o 
   0   3   7      367.66      442.67     43.24 o 
   1   3   7     1523.16     1603.96    104.75 o 
   2   3   7      175.90      204.86     14.41 o 
   3   3   7     3159.34     3955.18    248.10 o 
   4   3   7      373.89      396.12     15.28 o 
   5   3   7      256.61      251.76     18.02 o 
   6   3   7      326.42      327.79     20.97 o 
   7   3   7       69.16       64.92      2.98 o 
   8   3   7      229.30      197.16     14.16 o 
 -10   4   7      105.65       95.07      4.16 o 
  -9   4   7        4.33        5.87      1.57 o 
  -8   4   7      498.19      468.77     15.63 o 
  -7   4   7      321.93      307.81     19.56 o 
  -6   4   7      165.35      169.18      8.01 o 
  -5   4   7       54.22       43.69      2.71 o 
  -4   4   7     2534.19     2681.74    158.02 o 
  -3   4   7      694.75      805.55     59.19 o 
  -2   4   7    10673.47    11833.16    564.68 o 
  -1   4   7      793.11      916.73     59.71 o 
   0   4   7     2721.02     2998.29    128.44 o 
   1   4   7        9.44       11.84      2.06 o 
   2   4   7      115.78      144.12     10.81 o 
   3   4   7       80.35       72.06      7.21 o 
   4   4   7       87.02      101.45      8.85 o 
   5   4   7      872.32      853.78     30.30 o 
   6   4   7       52.03       49.72      2.98 o 
   7   4   7      167.96      169.74     11.92 o 
   8   4   7       57.64       54.33      5.92 o 
 -10   5   7       38.31       49.24      4.89 o 
  -9   5   7       34.90       28.88      2.54 o 
  -8   5   7      152.59      148.53      9.64 o 
  -6   5   7       50.66       45.81      4.63 o 
  -5   5   7      739.15      771.06     45.81 o 
  -4   5   7       88.06      104.00      4.92 o 
  -3   5   7     4803.08     4837.43    347.96 o 
  -2   5   7     1494.09     1791.16     76.24 o 
  -1   5   7       35.10       76.29      4.33 o 
   0   5   7      547.49      617.74     30.83 o 
   1   5   7     1168.96     1218.88     79.27 o 
   2   5   7      165.15      154.93     11.84 o 
   5   5   7       57.91       74.64      5.15 o 
   6   5   7       26.15       23.03      4.38 o 
   7   5   7      864.74      877.50     35.22 o 
   8   5   7       15.71       18.53      2.57 o 
 -10   6   7       84.26       96.53      5.40 o 
  -9   6   7      408.99      396.86     20.59 o 
  -8   6   7        5.77        1.63      1.55 o 
  -7   6   7      439.62      415.32     25.99 o 
  -6   6   7       30.41       38.60      4.63 o 
  -5   6   7       57.70       64.34      5.66 o 
  -4   6   7      602.09      543.81     25.85 o 
  -3   6   7      154.69      151.66      6.99 o 
  -2   6   7     1355.04     1532.60     74.23 o 
  -1   6   7      146.89      163.94      9.23 o 
   0   6   7      257.73      288.76     20.59 o 
   1   6   7      182.93      178.61     13.38 o 
   2   6   7      129.97      118.90     12.35 o 
   3   6   7      412.58      376.27     32.43 o 
   4   6   7     1231.91     1322.34    107.06 o 
   5   6   7      149.32      141.66      6.81 o 
   6   6   7      431.78      411.78     29.34 o 
   7   6   7       89.74       67.94      5.66 o 
 -10   7   7      104.91      125.18     13.90 o 
  -9   7   7      129.24      116.63      6.97 o 
  -8   7   7      139.39      134.65      5.39 o 
  -7   7   7      189.37      176.23      6.33 o 
  -6   7   7      196.66      197.14     13.38 o 
  -5   7   7     1240.71     1354.73     58.96 o 
  -4   7   7      154.50      148.38     13.13 o 
  -3   7   7      676.14      608.03     28.57 o 
  -2   7   7       14.02       11.84      3.60 o 
  -1   7   7       13.57       10.10      2.18 o 
   0   7   7      176.49      190.96     18.02 o 
   1   7   7      305.53      353.24     18.92 o 
   2   7   7       15.53       22.65      5.66 o 
   3   7   7       92.92      110.67     12.35 o 
   4   7   7      118.68      142.58     14.41 o 
   5   7   7      153.79      140.52     13.90 o 
   6   7   7       19.39       26.25      3.09 o 
 -10   8   7        6.54        2.57      2.57 o 
  -9   8   7       62.05       51.50      4.54 o 
  -8   8   7       25.19       44.78      6.69 o 
  -7   8   7      111.14      130.48     12.68 o 
  -6   8   7      596.90      568.45     22.99 o 
  -5   8   7      109.53      113.24      6.80 o 
  -4   8   7      512.14      540.33     21.04 o 
  -3   8   7      545.59      580.61     44.27 o 
  -2   8   7       17.27       25.22      4.12 o 
  -1   8   7       71.67       69.18      5.27 o 
   0   8   7      159.86      165.36     13.13 o 
   1   8   7      304.92      331.30     13.24 o 
   2   8   7       17.49       23.22      3.33 o 
   3   8   7      119.29      131.01     10.55 o 
   4   8   7      694.67      646.50     53.02 o 
  -9   9   7      108.34      116.84     10.29 o 
  -8   9   7       23.91       36.55      5.66 o 
  -7   9   7       36.38       37.46      4.54 o 
  -6   9   7       15.19       21.69      3.86 o 
  -5   9   7     2304.93     2349.40     90.47 o 
  -4   9   7       42.85       44.27      2.48 o 
  -3   9   7      327.10      297.18     16.45 o 
  -2   9   7       28.55       19.58      2.40 o 
  -1   9   7       65.20       68.57      4.21 o 
   0   9   7       35.86       35.87      3.11 o 
   1   9   7     1405.65     1389.50     52.39 o 
   2   9   7       66.72       59.82      9.01 o 
   3   9   7       26.80       25.34      2.84 o 
  -8  10   7     2241.12     2304.96    155.45 o 
  -7  10   7       84.12       81.48     14.16 o 
  -6  10   7      185.72      199.91      8.38 o 
  -5  10   7       20.28       21.68      3.44 o 
  -4  10   7      117.56      101.40     11.32 o 
  -3  10   7       92.10       88.35      8.49 o 
  -2  10   7       98.56       93.04      5.04 o 
  -1  10   7      160.23      194.75     11.23 o 
   0  10   7        9.39        5.15      2.57 o 
   1  10   7      327.62      364.77     16.19 o 
   2  10   7      231.78      227.51     14.93 o 
  -7  11   7      208.71      222.36     19.04 o 
  -6  11   7        3.64        4.59      2.09 o 
  -5  11   7       98.71       62.28      8.24 o 
  -4  11   7       62.99       54.56      7.72 o 
  -3  11   7        9.75        7.21      4.12 o 
  -2  11   7       16.74       16.01      3.09 o 
   0  11   7       18.81       21.62      3.09 o 
  -1 -11   8      175.39      184.79     12.35 o 
   0 -11   8       29.37       32.43      3.60 o 
   1 -11   8       89.92       96.25      7.21 o 
   4 -11   8      141.14      145.15      9.78 o 
   7 -11   8       24.95       35.00      3.09 o 
  -3 -10   8       66.23       66.40      5.15 o 
  -2 -10   8       78.70       87.44      5.69 o 
  -1 -10   8       66.77       58.14      5.33 o 
   0 -10   8       14.50       10.75      1.98 o 
   1 -10   8      188.65      178.10     12.87 o 
   2 -10   8      187.92      149.79     15.44 o 
   3 -10   8      418.23      419.71     21.22 o 
   4 -10   8       16.21       22.24      2.18 o 
   7 -10   8       89.23       89.05      8.75 o 
   8 -10   8      532.95      633.12     43.75 o 
  -4  -9   8       71.65       65.89      5.66 o 
  -3  -9   8      320.81      317.61     16.81 o 
  -2  -9   8      101.35       94.69      4.85 o 
  -1  -9   8      779.92      731.63     23.91 o 
   0  -9   8       79.18       69.22      5.40 o 
   1  -9   8      372.32      343.51     13.31 o 
   2  -9   8       21.13       23.16      6.18 o 
   3  -9   8      142.67      173.46     12.35 o 
   4  -9   8      198.26      247.03     11.27 o 
   5  -9   8      632.20      634.66     38.60 o 
   6  -9   8      231.51      208.47     14.41 o 
   7  -9   8       16.75       19.56      5.15 o 
   8  -9   8       25.11       21.10      4.63 o 
   9  -9   8     1279.61     1252.94     60.78 o 
  -5  -8   8       11.17        5.15      3.09 o 
  -4  -8   8      231.12      227.08     12.46 o 
  -3  -8   8      100.58       91.34      9.03 o 
  -2  -8   8      404.63      445.09     15.80 o 
  -1  -8   8       36.68       35.21      3.10 o 
   0  -8   8     5034.11     4613.52    333.54 o 
   1  -8   8      482.82      393.77     30.88 o 
   2  -8   8     2149.69     2036.88     92.38 o 
   3  -8   8      292.60      267.04     19.56 o 
   4  -8   8      106.05       96.45      6.06 o 
   5  -8   8       37.18       42.21      5.15 o 
   6  -8   8      515.81      472.21     22.35 o 
   7  -8   8      106.19      124.40     10.81 o 
   8  -8   8      440.60      431.04     15.36 o 
   9  -8   8       22.23       26.71      3.22 o 
  10  -8   8        3.67        2.06      2.06 o 
  -6  -7   8       25.52       31.71      7.72 o 
  -5  -7   8      401.02      401.26     27.80 o 
  -4  -7   8        0.44        4.07      1.44 o 
  -3  -7   8        0.24        1.10      1.50 o 
  -2  -7   8      233.35      200.32     12.89 o 
  -1  -7   8     1982.28     1908.36     83.13 o 
   0  -7   8      670.90      630.54     47.87 o 
   1  -7   8      792.87      754.40     44.52 o 
   2  -7   8      201.69      197.38     13.90 o 
   3  -7   8      364.41      376.47     18.18 o 
   4  -7   8      156.88      159.88     15.96 o 
   5  -7   8      484.63      447.30     27.80 o 
   6  -7   8      196.72      185.10      8.49 o 
   7  -7   8       38.90       45.48      3.58 o 
   8  -7   8       91.18       93.90      9.65 o 
   9  -7   8      395.31      409.39     14.92 o 
  10  -7   8       80.74       80.05      4.19 o 
  -7  -6   8        1.17        1.37      0.92 o 
  -6  -6   8      606.44      581.65     20.82 o 
  -5  -6   8       45.12       47.04      3.86 o 
  -4  -6   8      611.49      693.93     33.52 o 
  -3  -6   8       25.01       31.89      5.66 o 
  -2  -6   8     1959.67     1984.68    105.00 o 
  -1  -6   8      497.92      424.14     32.43 o 
   0  -6   8      100.98       92.65      6.19 o 
   1  -6   8      132.61      123.06      6.80 o 
   2  -6   8     2304.01     2210.18     91.13 o 
   3  -6   8     1057.77     1056.71     56.62 o 
   4  -6   8      177.08      182.73     12.35 o 
   5  -6   8       58.42       56.11      5.15 o 
   7  -6   8      269.13      243.98     10.25 o 
   8  -6   8      313.44      310.31      9.99 o 
   9  -6   8       58.08       75.54      5.57 o 
  10  -6   8       16.94       17.98      4.89 o 
  -8  -5   8       13.87       17.63      1.61 o 
  -7  -5   8      242.64      260.14     11.33 o 
  -6  -5   8       63.38       71.72      3.78 o 
  -5  -5   8       24.64       27.08      2.59 o 
  -4  -5   8      131.14       99.34     10.29 o 
  -3  -5   8       88.79       83.57      6.00 o 
  -2  -5   8      400.20      452.38     24.57 o 
  -1  -5   8     1254.75     1348.59     98.31 o 
   0  -5   8     2023.47     1821.63    132.29 o 
   1  -5   8     9368.15    10800.24    617.10 o 
   2  -5   8      805.07      793.26     46.60 o 
   3  -5   8     1300.32     1144.76     83.39 o 
   4  -5   8       91.26      107.58      7.72 o 
   5  -5   8      196.39      208.21      9.46 o 
   6  -5   8       36.12       40.15      3.60 o 
   7  -5   8     1186.89     1143.12     44.00 o 
   8  -5   8       27.86       28.19      2.34 o 
   9  -5   8      220.93      218.60      8.68 o 
  10  -5   8        4.46        4.95      1.43 o 
  -8  -4   8      169.36      144.44      6.66 o 
  -7  -4   8       70.28       54.94      5.30 o 
  -6  -4   8      330.17      312.16     12.61 o 
  -5  -4   8       30.05       34.15      3.86 o 
  -4  -4   8      151.77      163.62      9.15 o 
  -3  -4   8      711.21      683.56     41.18 o 
  -1  -4   8      289.55      263.03     20.59 o 
   0  -4   8     4853.96     5005.36    283.41 o 
   2  -4   8      283.46      304.72     23.16 o 
   3  -4   8      713.97      752.53     44.78 o 
   4  -4   8      116.14      151.85      9.78 o 
   6  -4   8      810.35      909.53     55.08 o 
   7  -4   8      133.56      138.98     10.29 o 
   8  -4   8      624.87      638.36     17.18 o 
   9  -4   8        3.72        1.80      1.82 o 
  -9  -3   8       18.97       15.44      2.06 o 
  -8  -3   8       23.37       27.14      1.84 o 
  -7  -3   8      332.56      322.04     20.18 o 
  -6  -3   8      228.74      230.86     12.73 o 
  -5  -3   8     2302.85     2169.67    104.33 o 
  -4  -3   8     1176.09     1075.85     40.25 o 
  -3  -3   8      178.47      189.60      8.91 o 
  -2  -3   8      509.05      482.82     28.82 o 
   0  -3   8      540.62      409.72     39.63 o 
   1  -3   8     2498.85     2041.93    194.05 o 
   2  -3   8      464.10      515.24     23.68 o 
   3  -3   8     5215.61     6200.95    280.01 o 
   4  -3   8        8.70        8.75      1.46 o 
   5  -3   8       46.73      116.09     19.56 o 
   6  -3   8      134.06      138.46      9.78 o 
   7  -3   8     2545.89     2715.71    161.11 o 
   8  -3   8       15.40       14.85      1.98 o 
   9  -3   8      457.08      477.67     25.74 o 
  10  -3   8      128.59      143.61      8.24 o 
  -9  -2   8        3.27        4.38      1.46 o 
  -8  -2   8      554.82      534.71     16.84 o 
  -7  -2   8       23.37       23.49      3.22 o 
  -6  -2   8      146.04      115.48      7.17 o 
  -5  -2   8      475.31      473.18     18.45 o 
  -4  -2   8     1244.63     1230.27     53.25 o 
  -3  -2   8     1282.53     1091.06     57.14 o 
   0  -2   8     1741.64     1729.49    163.68 o 
   1  -2   8      331.32      297.29     15.70 o 
   2  -2   8    14458.88    13967.18    835.92 o 
   3  -2   8      488.15      506.49     23.68 o 
   4  -2   8     1077.93     1011.05     36.97 o 
   5  -2   8       84.93       80.33      3.95 o 
   6  -2   8     3509.27     3817.15    137.22 o 
   7  -2   8      151.91      143.61     10.81 o 
   8  -2   8       30.94       57.65      6.18 o 
   9  -2   8      146.86      155.45      9.78 o 
  10  -2   8      344.68      334.76     32.94 o 
 -10  -1   8       19.20       21.17      4.12 o 
  -9  -1   8       82.59       96.25      6.18 o 
  -8  -1   8       30.18       27.60      4.38 o 
  -7  -1   8     2882.63     3113.60    196.11 o 
  -6  -1   8      289.58      306.85     14.55 o 
  -5  -1   8     3984.02     4049.07    174.12 o 
  -4  -1   8      812.77      855.70     86.22 o 
  -3  -1   8     3038.72     3192.56    151.19 o 
  -2  -1   8     1064.74      957.91     70.00 o 
  -1  -1   8    19115.43    18169.95   1306.38 o 
   0  -1   8      309.82      189.94     13.90 o 
   1  -1   8     4041.01     3653.22    132.85 o 
   2  -1   8      345.89      302.46     13.13 o 
   4  -1   8        8.01        9.82      1.08 o 
   5  -1   8     1258.56     1189.90     37.50 o 
   6  -1   8       76.30       67.02      3.16 o 
   7  -1   8     3749.59     3783.78    224.42 o 
   8  -1   8      287.82      277.44     18.53 o 
   9  -1   8     2440.30     2439.30     90.08 o 
  10  -1   8        7.44        9.02      1.46 o 
 -10   0   8       35.70       28.91      4.12 o 
  -9   0   8       73.01       85.84     12.87 o 
  -8   0   8      139.34      146.70      9.78 o 
  -7   0   8       52.13       51.47      5.66 o 
  -6   0   8      279.83      268.32     10.20 o 
  -5   0   8      126.68      120.21      7.34 o 
  -4   0   8      521.83      694.41     40.29 o 
  -3   0   8     2277.87     2328.64    167.80 o 
  -2   0   8      538.03      557.97     40.66 o 
  -1   0   8      181.91      146.70     11.32 o 
   0   0   8       39.89       41.05      2.34 o 
   1   0   8       79.90       73.00      2.97 o 
   2   0   8     1824.98     1851.16     77.50 o 
   3   0   8       54.67       57.13      4.63 o 
   4   0   8      294.29      369.09     13.25 o 
   5   0   8       51.60       49.28      3.08 o 
   6   0   8      194.14      201.26     14.41 o 
   7   0   8      101.39      102.95      8.24 o 
   8   0   8      491.99      505.98     27.80 o 
   9   0   8       65.70       63.83      4.63 o 
  10   0   8       19.67       10.86      1.80 o 
 -10   1   8       40.82       34.52      2.55 o 
  -9   1   8       20.73       21.10      2.55 o 
  -8   1   8       27.10       26.25      4.12 o 
  -7   1   8      147.95      138.58      7.28 o 
  -6   1   8      127.25      141.49      7.09 o 
  -5   1   8      781.54      883.17     31.17 o 
  -4   1   8       36.47       38.53      2.23 o 
  -3   1   8       73.14       77.21      6.69 o 
  -2   1   8      111.12       78.75      6.69 o 
  -1   1   8     4033.56     3924.81    229.05 o 
   0   1   8      343.26      301.85     21.36 o 
   1   1   8     1006.62     1119.54     46.94 o 
   3   1   8     1141.04     1188.61     51.22 o 
   4   1   8      121.09      109.12      5.42 o 
   5   1   8      175.84      213.12      9.96 o 
   6   1   8      125.90      127.65      9.78 o 
   7   1   8       51.90       59.71      6.18 o 
   8   1   8       20.26       20.63      1.94 o 
   9   1   8       89.95       67.94      5.66 o 
 -11   2   8        4.59        4.12      1.54 o 
 -10   2   8       43.73       47.20      3.08 o 
  -9   2   8       66.73       72.12      4.00 o 
  -8   2   8     1190.43     1102.04     66.91 o 
  -7   2   8       27.06       29.85      4.12 o 
  -6   2   8     1985.55     2173.19    129.20 o 
  -5   2   8       85.05       78.75      6.18 o 
  -4   2   8      191.96      206.72     16.99 o 
  -3   2   8      313.93      312.44     23.16 o 
  -2   2   8    14443.53    15053.04    680.47 o 
  -1   2   8      111.11      119.42      7.72 o 
   0   2   8     7815.65     8024.27    313.35 o 
   1   2   8      111.47       99.86      8.24 o 
   3   2   8       47.94       50.96      4.63 o 
   4   2   8      505.25      598.20     26.34 o 
   5   2   8      239.75      238.14     11.06 o 
   6   2   8     1246.44     1344.99     85.96 o 
   7   2   8      535.34      488.98     21.99 o 
   8   2   8       20.69       26.18      1.89 o 
   9   2   8       15.09       18.55      2.32 o 
 -11   3   8      136.41      153.39      9.27 o 
 -10   3   8       12.63       16.13      2.32 o 
  -9   3   8     2748.71     2578.23    107.14 o 
  -8   3   8       26.61       22.13      3.60 o 
  -7   3   8       58.42       67.43      6.18 o 
  -6   3   8       34.98       38.60      4.12 o 
  -5   3   8     9895.84    10504.08    618.19 o 
  -4   3   8       28.19       32.94      3.09 o 
  -3   3   8     5199.66     5670.86    257.69 o 
  -2   3   8     1272.10     1238.46     63.33 o 
  -1   3   8      318.12      229.05     22.65 o 
   0   3   8      398.84      523.99     50.44 o 
   1   3   8    10497.01    10681.15    682.02 o 
   2   3   8       17.93       20.07      2.57 o 
   3   3   8     2009.86     2577.25    162.14 o 
   4   3   8      198.22      208.74     13.52 o 
   5   3   8      346.78      325.03     16.92 o 
   6   3   8      294.59      294.71     10.33 o 
   7   3   8      157.08      147.61      5.28 o 
   8   3   8       57.13       63.82      5.66 o 
 -10   4   8        2.89        8.49      1.76 o 
  -9   4   8       21.32       19.41      1.93 o 
  -8   4   8      219.45      208.78      7.48 o 
  -6   4   8     1529.80     1484.03     61.86 o 
  -5   4   8      204.96      193.87      8.74 o 
  -4   4   8      115.93      149.27      9.78 o 
  -3   4   8      498.44      494.65     37.06 o 
  -2   4   8      474.08      463.79     23.16 o 
  -1   4   8      582.29      666.13     32.61 o 
   0   4   8      808.33     1000.60     43.32 o 
   1   4   8      126.60      117.87      9.27 o 
   2   4   8     2774.06     3139.34    201.26 o 
   4   4   8      642.77      618.19     40.15 o 
   5   4   8      736.98      654.80     33.02 o 
   6   4   8      969.23     1049.55     37.24 o 
   7   4   8      203.92      125.08     10.29 o 
   8   4   8       11.60        9.03      1.29 o 
 -10   5   8       26.17       27.70      6.43 o 
  -9   5   8       17.37       29.71      7.46 o 
  -8   5   8      105.14      104.48      4.38 o 
  -6   5   8       39.31       43.24      4.63 o 
  -5   5   8      191.32      221.85     14.41 o 
  -4   5   8      199.36      197.66     12.87 o 
  -3   5   8      901.80     1145.27     83.90 o 
  -2   5   8      937.15     1075.79     46.64 o 
  -1   5   8     5454.84     6144.19    261.61 o 
   0   5   8      301.16      223.08     13.90 o 
   1   5   8     1170.69     1142.70     74.64 o 
   2   5   8      135.16      139.49     10.81 o 
   4   5   8      259.14      229.05     12.35 o 
   5   5   8       29.34       17.50      2.57 o 
   6   5   8       38.70       36.60      4.38 o 
   7   5   8       42.29       58.86      3.33 o 
   8   5   8        4.14        6.18      1.54 o 
 -10   6   8      449.23      416.41     17.33 o 
  -8   6   8       69.89       71.89      3.99 o 
  -6   6   8     4180.74     4425.13    255.82 o 
  -5   6   8       60.93       59.71      5.66 o 
  -4   6   8       75.88       90.19      5.69 o 
  -3   6   8       51.37       66.21      7.98 o 
  -2   6   8      197.91      202.41     11.06 o 
  -1   6   8       81.57       92.68      5.21 o 
   0   6   8        7.23        6.69      2.57 o 
   1   6   8      271.01      267.14     19.04 o 
   2   6   8       13.38       20.07      5.15 o 
   3   6   8      337.29      368.03     31.91 o 
   4   6   8       40.26       28.31      6.18 o 
   5   6   8      164.51      153.90      8.24 o 
   6   6   8      253.98      275.82     13.62 o 
   7   6   8        3.80        5.15      2.06 o 
 -10   7   8      116.04      121.32      5.61 o 
  -9   7   8       41.50       45.25      4.38 o 
  -8   7   8      139.37      144.50     11.37 o 
  -7   7   8       37.76       33.50      6.46 o 
  -5   7   8       27.43       37.17      3.59 o 
  -4   7   8       77.71       73.78      4.10 o 
  -3   7   8      160.68      150.12      8.16 o 
  -2   7   8       75.75       65.12      4.69 o 
  -1   7   8     1413.45     1469.79     71.52 o 
   0   7   8      107.16      111.89      8.54 o 
   1   7   8       12.07       14.56      2.84 o 
   2   7   8        1.72        2.06      3.60 o 
   3   7   8     2021.93     2310.62    184.27 o 
   4   7   8      142.78      156.48     15.44 o 
   6   7   8       57.71       56.62      5.15 o 
 -10   8   8       53.96       56.62      5.66 o 
  -9   8   8       80.52       72.90      5.27 o 
  -8   8   8      435.20      453.99     32.94 o 
  -7   8   8       66.26       63.24      5.32 o 
  -6   8   8        9.54        6.00      2.18 o 
  -5   8   8       69.24       68.46      4.82 o 
  -4   8   8      786.83      742.45     28.43 o 
  -3   8   8      267.89      227.51     19.04 o 
  -2   8   8       70.74       70.35      5.27 o 
  -1   8   8       26.06       23.68      4.12 o 
   0   8   8        3.85        0.42      1.98 o 
   1   8   8      203.23      219.45      9.23 o 
   2   8   8       47.81       45.18      4.19 o 
   3   8   8       86.49       80.31      7.21 o 
   4   8   8      578.51      560.54     46.33 o 
  -9   9   8     1270.17     1187.83     57.68 o 
  -8   9   8       56.83       49.41      6.18 o 
  -7   9   8      233.47      230.28     13.56 o 
  -6   9   8       36.12       48.49      7.30 o 
  -5   9   8       14.52       15.81      3.00 o 
  -4   9   8       49.11       50.13      2.33 o 
  -3   9   8      294.74      261.42     14.84 o 
  -2   9   8       15.01       13.79      2.28 o 
  -1   9   8      348.22      335.69     14.22 o 
   0   9   8       75.85       75.87      8.42 o 
   1   9   8       23.63       26.51      2.47 o 
   2   9   8      121.82      126.48      7.79 o 
   3   9   8      694.41      637.24     39.12 o 
  -7  10   8       32.09       21.62      4.63 o 
  -6  10   8      167.52      143.36      6.28 o 
  -5  10   8       10.63        8.01      2.84 o 
  -4  10   8      135.76      122.51     12.87 o 
  -3  10   8       30.73       38.32      9.01 o 
  -2  10   8       27.81       18.95      2.45 o 
  -1  10   8      308.07      332.13     18.83 o 
   0  10   8      719.04      717.02     44.27 o 
   1  10   8      187.69      218.57     10.17 o 
   2  10   8      173.63      175.52     11.84 o 
  -7  11   8       25.45       14.41      3.60 o 
  -6  11   8       13.04       14.93      2.47 o 
  -5  11   8       15.81       16.47      4.63 o 
  -4  11   8       31.42       46.33      7.21 o 
  -3  11   8      141.82      181.18     16.99 o 
  -2  11   8      149.26      158.18      9.13 o 
  -1  11   8       52.39       53.02      5.15 o 
   0  11   8       68.77       88.02      6.69 o 
  -1 -11   9       13.63       16.47      2.57 o 
   0 -11   9        0.84        0.00      2.06 o 
   4 -11   9       58.17       65.89      5.15 o 
   6 -11   9       65.82       59.71      4.12 o 
   7 -11   9        7.52        9.78      1.54 o 
  -3 -10   9      118.67      129.20      9.27 o 
  -2 -10   9        0.74       -0.51      1.46 o 
  -1 -10   9       80.39       87.17      3.93 o 
   0 -10   9       83.90       76.75      3.63 o 
   1 -10   9      335.12      303.18     20.07 o 
   2 -10   9     1676.71     1640.96    131.77 o 
   3 -10   9      167.38      180.79      7.80 o 
   4 -10   9        7.23        8.26      1.71 o 
   8 -10   9     2263.68     2263.78    152.36 o 
  -4  -9   9       63.40       57.65      5.15 o 
  -3  -9   9       19.22       27.07      2.40 o 
  -2  -9   9       23.25       23.02      2.45 o 
  -1  -9   9      127.14      125.76      5.00 o 
   0  -9   9       26.48       19.78      2.55 o 
   1  -9   9      137.52      117.87     13.90 o 
   2  -9   9       74.78       61.96      6.69 o 
   3  -9   9     2568.79     2771.82    161.11 o 
   4  -9   9      198.70      202.08      9.44 o 
   5  -9   9       57.81       49.41      5.66 o 
   6  -9   9       47.32       46.33      5.15 o 
   7  -9   9       37.81       32.43      5.66 o 
   8  -9   9       54.35       88.53      8.75 o 
   9  -9   9      358.65      368.30     18.74 o 
  -5  -8   9       67.61       74.12      8.75 o 
  -4  -8   9       30.02       35.52      3.81 o 
  -3  -8   9       36.26       32.75      3.34 o 
  -2  -8   9      173.13      170.70      7.04 o 
  -1  -8   9      134.34      129.81     20.59 o 
   0  -8   9      168.48      174.49     15.44 o 
   1  -8   9      211.63      252.22     21.10 o 
   2  -8   9      407.64      495.66     24.12 o 
   3  -8   9       73.24       72.14     10.04 o 
   4  -8   9        8.03        6.35      2.09 o 
   5  -8   9       39.83       40.66      5.15 o 
   6  -8   9      604.21      538.26     25.06 o 
   7  -8   9       68.59       48.38      7.21 o 
   8  -8   9       55.37       45.96      2.77 o 
   9  -8   9       51.55       60.96      4.90 o 
  10  -8   9       25.78       22.13      3.60 o 
  -6  -7   9        2.75        5.47      2.57 o 
  -5  -7   9      108.08      113.39      8.13 o 
  -4  -7   9      202.93      229.72      8.78 o 
  -3  -7   9      176.03      165.77      6.73 o 
  -2  -7   9       29.24       29.81      4.98 o 
  -1  -7   9     2082.80     2101.84     91.23 o 
   0  -7   9      393.73      432.89     33.46 o 
   1  -7   9       96.77       93.29     14.67 o 
   2  -7   9      334.54      333.53     16.45 o 
   3  -7   9       35.14       59.07      4.32 o 
   4  -7   9      246.32      251.70     16.47 o 
   5  -7   9     1241.34     1259.03     74.12 o 
   6  -7   9      116.51      115.60      7.46 o 
   7  -7   9     1427.71     1349.38     54.35 o 
   8  -7   9       66.44       54.72      3.42 o 
   9  -7   9      126.59      180.51      8.17 o 
  10  -7   9       23.13       17.77      1.79 o 
  -7  -6   9       47.73       40.14      4.38 o 
  -6  -6   9      209.07      175.44      7.14 o 
  -5  -6   9      106.99      109.65      5.76 o 
  -4  -6   9     2387.14     2472.81    114.28 o 
  -3  -6   9       59.99       49.22      4.73 o 
  -2  -6   9     1582.47     1549.51     80.97 o 
  -1  -6   9      228.37      264.57     21.10 o 
   0  -6   9     1207.18     1239.30     64.77 o 
   1  -6   9        9.33        7.36      1.71 o 
   2  -6   9       47.88       50.22      3.86 o 
   3  -6   9      765.50      711.35     48.13 o 
   4  -6   9      615.15      564.66     33.97 o 
   5  -6   9       59.43       58.68      5.66 o 
   7  -6   9      228.88      213.61      8.01 o 
   8  -6   9      686.73      682.89     20.82 o 
   9  -6   9       16.84       20.76      1.89 o 
  10  -6   9       53.20       55.98      2.85 o 
  -8  -5   9       32.49       49.80      3.60 o 
  -7  -5   9       99.61       82.92      4.28 o 
  -6  -5   9       40.01       40.26      3.95 o 
  -5  -5   9      533.56      555.22     21.76 o 
  -4  -5   9      373.76      296.48     23.68 o 
  -3  -5   9     1215.18     1268.95     66.59 o 
  -2  -5   9      600.95      544.58     41.69 o 
  -1  -5   9      241.98      337.15     26.25 o 
   0  -5   9     2233.98     2652.40    191.48 o 
   1  -5   9     1314.22     1430.17     81.83 o 
   2  -5   9     1438.71     1483.06     84.67 o 
   3  -5   9     4795.56     4376.74    315.01 o 
   4  -5   9      203.07      211.55     13.38 o 
   5  -5   9      265.26      277.44     17.50 o 
   6  -5   9        5.25        7.72      2.06 o 
   7  -5   9      163.01      162.68      7.40 o 
   8  -5   9       20.37       20.69      2.30 o 
   9  -5   9       28.56       32.40      2.66 o 
  10  -5   9        5.07        3.37      1.43 o 
  -8  -4   9       91.23      108.81      5.42 o 
  -7  -4   9       16.31       16.66      1.40 o 
  -6  -4   9     5015.47     4851.82    180.67 o 
  -5  -4   9       27.22       23.44      4.12 o 
  -4  -4   9     1011.51     1114.40     53.98 o 
  -3  -4   9      486.08      428.08     32.94 o 
  -1  -4   9       88.55      101.40      8.75 o 
   0  -4   9     1141.99     1212.70     88.02 o 
   1  -4   9      554.97      479.21     35.52 o 
   2  -4   9    10712.13    11256.62    807.61 o 
   3  -4   9      486.34      537.38     32.43 o 
   4  -4   9     4031.78     4320.64    254.79 o 
   5  -4   9      304.56      303.18     19.04 o 
   6  -4   9       21.94       26.25      3.60 o 
   7  -4   9      140.21      146.70     10.81 o 
   8  -4   9       13.29       14.51      1.48 o 
   9  -4   9       21.00       24.54      1.91 o 
  -9  -3   9        7.49        6.18      2.06 o 
  -8  -3   9       29.31       30.39      3.35 o 
  -7  -3   9       61.30       55.21      5.01 o 
  -6  -3   9      595.73      589.32     29.66 o 
  -5  -3   9     5429.13     5490.75    202.63 o 
  -4  -3   9     1391.62     1243.64     46.70 o 
  -3  -3   9      589.48      631.50     27.63 o 
  -2  -3   9      288.35      297.51     18.02 o 
   0  -3   9      533.31      548.70     52.50 o 
   1  -3   9    26460.67    25187.26   2378.05 o 
   2  -3   9     1282.66     1313.07     59.71 o 
   3  -3   9      775.87      845.92     38.35 o 
   4  -3   9       89.80      100.38     10.55 o 
   5  -3   9     1037.43     1120.39     40.68 o 
   6  -3   9       52.21       57.56      3.44 o 
   7  -3   9       39.06       36.03      4.63 o 
   8  -3   9       47.11       42.38      2.85 o 
   9  -3   9      118.38      129.71      8.24 o 
  10  -3   9       45.96       51.47      3.60 o 
  -9  -2   9        4.39        3.46      1.24 o 
  -8  -2   9        2.22        4.17      1.05 o 
  -7  -2   9       73.07       57.13      7.72 o 
  -6  -2   9       56.56       50.71      4.08 o 
  -5  -2   9      640.80      612.19     23.57 o 
  -4  -2   9     5215.74     5423.28    232.43 o 
  -3  -2   9     1548.88     1425.29     84.42 o 
  -1  -2   9      134.95      143.09     11.32 o 
   0  -2   9    23102.35    23725.94   1704.78 o 
   1  -2   9      111.84      111.83      5.19 o 
   3  -2   9      723.69      785.99     36.55 o 
   4  -2   9     7891.99     7924.87    284.59 o 
   5  -2   9        4.14        6.58      1.46 o 
   6  -2   9     1362.13     1348.39     53.02 o 
   7  -2   9      103.00       93.72      4.82 o 
   8  -2   9     2759.67     2573.71    100.91 o 
   9  -2   9      145.75      161.11      9.78 o 
 -10  -1   9       60.93       66.23      3.44 o 
  -9  -1   9      153.95      146.70      8.75 o 
  -8  -1   9       83.68       90.98      5.61 o 
  -7  -1   9      352.97      360.78     18.90 o 
  -6  -1   9      768.15      747.70     33.27 o 
  -5  -1   9     3283.67     3493.94    150.13 o 
  -4  -1   9      674.09      750.41     66.40 o 
  -3  -1   9     1320.01     1207.51     57.46 o 
  -2  -1   9      491.87      565.69     41.69 o 
  -1  -1   9     3072.97     3210.88    231.11 o 
   0  -1   9      337.14      282.07     20.59 o 
   1  -1   9    31583.51    28482.55   1703.75 o 
   2  -1   9      468.84      409.77     17.47 o 
   3  -1   9      149.15      212.58     13.90 o 
   4  -1   9       13.75       18.08      1.36 o 
   5  -1   9      106.58       85.54      3.63 o 
   6  -1   9      112.03      103.77      4.39 o 
   7  -1   9       27.63       23.16      4.12 o 
   8  -1   9      426.46      416.56     17.52 o 
   9  -1   9       77.75      104.55      5.10 o 
  10  -1   9       14.60       14.37      2.57 o 
 -10   0   9      547.68      544.66     16.84 o 
  -9   0   9       38.17       46.93      3.86 o 
  -8   0   9      177.12      179.13     11.32 o 
  -7   0   9      313.63      289.54     13.47 o 
  -6   0   9       87.34       61.41      4.00 o 
  -5   0   9      365.10      380.47     13.86 o 
  -4   0   9      818.10      796.78     28.11 o 
  -3   0   9     1995.92     1960.89    264.57 o 
  -1   0   9       83.23       58.08      3.35 o 
   0   0   9        0.55       -3.09      1.54 o 
   1   0   9       28.68       32.53      1.80 o 
   2   0   9     8179.14     7597.22    318.02 o 
   3   0   9      225.57      232.97     10.33 o 
   4   0   9    16458.91    17443.39    603.26 o 
   5   0   9      184.42      190.81      8.16 o 
   6   0   9        2.52        2.57      2.06 o 
   7   0   9      107.76       96.77      8.24 o 
   8   0   9       31.85       38.60      4.12 o 
   9   0   9       99.50       98.83      6.69 o 
  10   0   9       40.90       43.54      4.89 o 
 -10   1   9        9.27       10.06      2.32 o 
  -9   1   9        4.76        3.09      1.82 o 
  -8   1   9      105.10       91.62      7.72 o 
  -7   1   9     1738.42     1789.10     75.71 o 
  -6   1   9      214.11      226.89     10.56 o 
  -5   1   9     5743.05     6233.34    215.69 o 
  -4   1   9       73.82       61.82      3.02 o 
  -3   1   9     1880.11     1699.64    122.51 o 
  -2   1   9      334.87      348.99     25.74 o 
   0   1   9      432.38      337.68     13.11 o 
   1   1   9     2329.89     2400.18    140.01 o 
   3   1   9        3.27        8.32      1.29 o 
   4   1   9      101.92       84.20      4.32 o 
   5   1   9      597.15      727.52     31.77 o 
   6   1   9      179.93      156.99     11.84 o 
   7   1   9       53.18       53.53      5.66 o 
   8   1   9        1.36        2.75      1.15 o 
   9   1   9       31.87       34.49      3.60 o 
 -11   2   9        3.44        4.63      1.54 o 
 -10   2   9       74.28       87.04      4.37 o 
  -9   2   9       73.45       84.68      4.37 o 
  -8   2   9     1807.27     1564.26     93.68 o 
  -7   2   9      103.14      109.64      8.75 o 
  -6   2   9      194.76      221.33     14.41 o 
  -5   2   9        7.07        4.63      1.54 o 
  -4   2   9       63.77       57.10      7.46 o 
  -3   2   9      482.51      497.23     36.55 o 
  -2   2   9      353.22      349.39     16.08 o 
  -1   2   9       18.83       21.10      1.54 o 
   0   2   9     9357.07     8410.47    447.56 o 
   2   2   9     3124.96     3310.23    207.44 o 
   3   2   9        1.90        3.40      1.03 o 
   4   2   9        9.16       17.50      2.57 o 
   5   2   9      215.42      223.22     10.54 o 
   6   2   9     1142.02     1155.05     74.12 o 
   7   2   9      357.28      326.56     17.16 o 
   8   2   9      105.16       97.04      3.92 o 
   9   2   9       15.36       13.90      2.06 o 
 -11   3   9       72.34       67.43      4.63 o 
 -10   3   9       28.83       29.23      2.09 o 
  -9   3   9      235.25      265.87     19.56 o 
  -8   3   9       25.71       25.22      3.60 o 
  -7   3   9      481.00      462.23     28.82 o 
  -6   3   9      127.28      138.46      9.78 o 
  -5   3   9      171.70      130.23      8.75 o 
  -4   3   9        8.35       11.32      1.54 o 
  -3   3   9      776.17      797.52     36.48 o 
  -2   3   9     2070.35     1814.03     92.81 o 
  -1   3   9       78.71       44.78      5.66 o 
   0   3   9      799.07      592.45     57.65 o 
   1   3   9       93.43       98.31      7.72 o 
   2   3   9       23.37       26.77      3.09 o 
   3   3   9     9509.27    11676.12    729.89 o 
   4   3   9       62.88       66.59      3.47 o 
   5   3   9       54.50       63.61      5.15 o 
   6   3   9      283.12      276.32     12.27 o 
   7   3   9      118.26      130.73      6.98 o 
   8   3   9        8.17       10.07      2.06 o 
 -10   4   9      179.64      195.28      7.18 o 
  -9   4   9       17.72       21.46      2.04 o 
  -8   4   9      146.12      129.57      5.13 o 
  -6   4   9       82.55       74.05      4.17 o 
  -5   4   9      276.46      237.81     14.93 o 
  -4   4   9     4010.52     4249.61    250.16 o 
  -3   4   9      471.66      498.26     37.06 o 
  -2   4   9     7787.54     7546.40    360.46 o 
  -1   4   9      582.85      610.49     26.79 o 
   0   4   9     1653.49     1889.18    101.39 o 
   1   4   9      411.81      455.02     30.37 o 
   2   4   9       16.96       28.31      3.60 o 
   4   4   9      672.73      744.30     48.38 o 
   5   4   9      536.77      500.82     32.15 o 
   6   4   9      253.14      244.89     10.85 o 
   7   4   9      219.52      233.70     24.71 o 
   8   4   9       81.14       76.83      6.18 o 
 -10   5   9       17.32       18.84      3.35 o 
  -9   5   9     2229.84     2188.24     70.83 o 
  -8   5   9       81.18       85.69      3.91 o 
  -7   5   9        4.23        8.24      2.57 o 
  -6   5   9       34.99       37.06      4.12 o 
  -5   5   9      261.10      291.85     18.02 o 
  -4   5   9      504.70      514.73     30.88 o 
  -3   5   9     3325.57     3272.65    236.26 o 
  -2   5   9      311.73      350.66     25.87 o 
  -1   5   9      174.92      231.49     10.66 o 
   0   5   9      208.67      224.81     11.07 o 
   1   5   9      723.87      796.29     52.50 o 
   2   5   9       99.14       88.53      7.72 o 
   4   5   9      215.17      217.22     11.84 o 
   5   5   9      421.90      410.24     21.10 o 
   6   5   9       84.68       77.44      8.49 o 
   7   5   9      239.85      262.64     10.95 o 
 -10   6   9       52.06       61.63      3.81 o 
  -9   6   9      303.29      293.40     15.44 o 
  -8   6   9      170.74      174.58      7.06 o 
  -7   6   9      275.29      250.57     10.39 o 
  -6   6   9       39.19       40.15      4.63 o 
  -5   6   9      182.04      184.79     12.35 o 
  -4   6   9    14133.59    15339.78    691.95 o 
  -3   6   9       34.99       46.95      3.59 o 
  -2   6   9      282.41      388.64     19.93 o 
  -1   6   9      120.62      124.79      5.83 o 
   0   6   9       18.35       32.94      4.12 o 
   1   6   9      281.22      307.81     21.62 o 
   2   6   9       23.67       33.30      3.71 o 
   3   6   9      318.51      340.24     29.85 o 
   4   6   9        8.12       22.13      5.15 o 
   6   6   9       37.55       46.39      5.15 o 
   7   6   9       23.37       18.02      2.57 o 
 -10   7   9       85.36      107.54      5.14 o 
  -9   7   9     1767.37     1648.86     80.06 o 
  -8   7   9       95.66       78.20     10.04 o 
  -7   7   9     1418.29     1387.21     42.52 o 
  -6   7   9       28.17       31.40      4.63 o 
  -5   7   9       15.47        8.44      2.09 o 
  -4   7   9      144.24      146.06      8.28 o 
  -3   7   9     1908.05     1813.62     82.86 o 
  -2   7   9      157.91      138.01      8.13 o 
  -1   7   9      232.88      246.70     13.41 o 
   0   7   9       64.17       75.12      4.40 o 
   1   7   9     2740.99     2637.95    131.34 o 
   2   7   9       36.32       38.09      6.69 o 
   3   7   9      101.92       98.31     11.32 o 
   4   7   9      145.83      144.64     14.41 o 
   6   7   9       30.77       23.68      3.09 o 
 -10   8   9      362.65      359.28     25.74 o 
  -9   8   9       23.26       17.50      2.71 o 
  -8   8   9       56.70       60.79     10.55 o 
  -7   8   9       23.26       23.75      3.41 o 
  -6   8   9      125.54      120.89      6.23 o 
  -5   8   9       86.76       78.40      4.53 o 
  -4   8   9       11.43       10.27      2.31 o 
  -3   8   9      142.60      121.71      7.77 o 
  -2   8   9      170.34      128.81      7.98 o 
  -1   8   9        5.22       11.32      3.60 o 
   0   8   9        2.29        0.00      1.98 o 
   1   8   9       84.48       90.39      4.00 o 
   2   8   9      451.04      478.82     24.71 o 
   3   8   9       26.38       25.74      5.66 o 
   4   8   9       33.61       27.80      5.15 o 
  -9   9   9      351.57      375.47     18.93 o 
  -8   9   9        4.64        7.46      2.83 o 
  -7   9   9      213.71      203.76     12.46 o 
  -6   9   9       19.83       25.50      3.57 o 
  -5   9   9       30.36       42.65      3.61 o 
  -4   9   9       82.65       67.21      7.33 o 
  -3   9   9       37.85       36.74      4.08 o 
  -2   9   9       42.70       45.93      3.61 o 
  -1   9   9       85.46       86.26      4.87 o 
   0   9   9      182.78      195.20      8.86 o 
   1   9   9       47.56       45.91      3.22 o 
   2   9   9      358.96      361.85     23.16 o 
   3   9   9      116.75       92.14      7.21 o 
  -8  10   9      481.33      469.14     25.06 o 
  -7  10   9        4.25        2.57      2.34 o 
  -6  10   9       19.93       23.84      2.09 o 
  -5  10   9       15.84       19.83      3.33 o 
  -4  10   9       59.29       60.74      8.75 o 
  -3  10   9       21.96       20.84      3.86 o 
  -2  10   9      213.30      201.59      8.97 o 
  -1  10   9      255.72      269.17     11.51 o 
   0  10   9        9.93       12.35      3.09 o 
   1  10   9      158.07      152.36     10.81 o 
   2  10   9       13.77       12.87      2.57 o 
  -6  11   9       39.08       42.64      3.95 o 
  -5  11   9       41.40       48.90      7.21 o 
  -4  11   9       35.20       62.28      8.24 o 
  -3  11   9      394.06      490.02     40.66 o 
  -2  11   9      236.25      368.03     31.40 o 
  -1  11   9     1290.36     1356.31     81.84 o 
   0  11   9      178.99      172.43     11.84 o 
  -1 -11  10       64.28       62.92      3.44 o 
   0 -11  10       12.34       12.87      2.57 o 
   4 -11  10       17.07       11.32      2.06 o 
   6 -11  10       27.84       20.07      2.06 o 
   7 -11  10      703.57      728.86     40.66 o 
  -3 -10  10      169.71      151.33     10.29 o 
  -2 -10  10      118.77      132.21      6.73 o 
  -1 -10  10      207.09      212.57     10.17 o 
   0 -10  10      136.55      138.44      5.63 o 
   2 -10  10      372.53      394.80     34.49 o 
   3 -10  10       25.22       21.29      5.66 o 
   4 -10  10       21.22       18.97      6.43 o 
   8 -10  10        1.48       22.65      4.63 o 
  -4  -9  10        4.79        4.63      2.06 o 
  -3  -9  10        0.25       -1.48      1.32 o 
  -2  -9  10       18.95       20.98      2.23 o 
  -1  -9  10      397.23      413.29     18.74 o 
   0  -9  10      155.03      139.23      6.73 o 
   1  -9  10      164.45      162.43      9.33 o 
   2  -9  10       83.55       82.83      6.28 o 
   3  -9  10      257.07      260.97     17.50 o 
   4  -9  10      330.20      341.27     22.13 o 
   5  -9  10      409.84      414.36     26.25 o 
   6  -9  10       14.77       20.59      4.12 o 
   7  -9  10      231.78      231.63     18.02 o 
   8  -9  10        4.84        8.75      4.12 o 
   9  -9  10      360.13      436.33     21.84 o 
  -5  -8  10      255.37      199.20     18.02 o 
  -4  -8  10      197.08      209.85     17.50 o 
  -3  -8  10       24.48       27.84      2.34 o 
  -2  -8  10       53.15       47.63      3.22 o 
  -1  -8  10      254.94      242.40     31.66 o 
   0  -8  10       74.57       62.36      5.15 o 
   1  -8  10       49.32       43.75      6.18 o 
   2  -8  10      228.03      229.18     11.99 o 
   3  -8  10       20.18       22.13      3.08 o 
   4  -8  10      611.31      592.02     28.07 o 
   5  -8  10      112.47      103.46      8.24 o 
   6  -8  10       10.00        4.78      2.47 o 
   7  -8  10       24.06       24.19      5.66 o 
   8  -8  10      473.42      510.12     18.30 o 
   9  -8  10       34.06       35.44      3.81 o 
  10  -8  10       28.01       23.68      3.60 o 
  -6  -7  10       35.18       41.38      5.92 o 
  -5  -7  10       88.63       67.94      7.72 o 
  -4  -7  10      183.99      207.47     11.29 o 
  -3  -7  10      443.02      459.29     16.25 o 
  -2  -7  10       48.35       49.14      3.96 o 
  -1  -7  10     2925.19     3016.30    156.30 o 
   0  -7  10      125.15      150.82     13.38 o 
   1  -7  10        3.50        6.13      2.06 o 
   2  -7  10      265.41      304.86     15.34 o 
   3  -7  10        4.87        3.43      1.61 o 
   4  -7  10      148.75      138.46      9.78 o 
   5  -7  10       27.32       29.34      4.12 o 
   6  -7  10       28.66       34.55      2.25 o 
   7  -7  10     2761.51     2651.27     86.01 o 
   8  -7  10       11.66       13.31      1.71 o 
   9  -7  10       50.97       73.10      7.65 o 
  10  -7  10        2.08        5.22      1.54 o 
  -7  -6  10       86.29       89.71     10.29 o 
  -6  -6  10      518.70      495.85     20.56 o 
  -5  -6  10      158.00      116.84     11.84 o 
  -4  -6  10      833.37      857.14     40.69 o 
  -3  -6  10       40.81       30.37      5.15 o 
  -2  -6  10      147.04      153.12     12.10 o 
  -1  -6  10        8.57       10.40      2.18 o 
   0  -6  10      354.67      431.20     23.47 o 
   1  -6  10       10.90       18.49      3.09 o 
   2  -6  10     3040.62     3041.66    137.90 o 
   3  -6  10      157.65      143.05      8.24 o 
   4  -6  10       78.73       93.17      7.21 o 
   5  -6  10      173.20      145.67     10.29 o 
   7  -6  10       25.50       25.49      2.26 o 
   8  -6  10      349.40      393.97     12.51 o 
   9  -6  10       12.94       13.03      1.64 o 
  10  -6  10      358.82      349.07     11.94 o 
  -8  -5  10       29.31       34.69      5.40 o 
  -7  -5  10       29.28       27.61      2.47 o 
  -6  -5  10       39.32       46.63      4.32 o 
  -5  -5  10       65.98       74.96      4.16 o 
  -4  -5  10      227.93      163.68     14.93 o 
  -3  -5  10      528.80      501.44     27.48 o 
  -2  -5  10      774.79      831.51     49.93 o 
  -1  -5  10     3119.38     3344.20    241.41 o 
   0  -5  10     1696.17     1527.20    111.18 o 
   1  -5  10     1025.39     1126.74     82.36 o 
   2  -5  10     1503.98     1671.84    121.48 o 
   4  -5  10      500.47      484.88     29.34 o 
   5  -5  10       85.09      107.58      7.72 o 
   6  -5  10       28.80       31.40      3.60 o 
   7  -5  10       58.15       58.21      3.64 o 
   8  -5  10       58.11       54.48      3.61 o 
   9  -5  10      609.17      610.10     18.76 o 
  10  -5  10        1.48        2.12      1.61 o 
  -8  -4  10      696.75      712.39     29.32 o 
  -7  -4  10        8.89       14.60      1.58 o 
  -6  -4  10       20.28       18.76      2.49 o 
  -5  -4  10       63.57       58.56      4.45 o 
  -4  -4  10      281.67      242.44     12.73 o 
  -3  -4  10      190.48      220.83     15.04 o 
  -1  -4  10        3.47        3.09      2.06 o 
   0  -4  10      716.52      752.02     55.08 o 
   2  -4  10      475.18      486.42     36.03 o 
   3  -4  10      474.13      474.58     28.82 o 
   4  -4  10      250.35      229.05     14.41 o 
   5  -4  10      240.45      256.34     16.47 o 
   6  -4  10       92.09      119.42      8.75 o 
   7  -4  10       76.81       83.39      7.21 o 
   8  -4  10      796.01      770.91     20.61 o 
   9  -4  10       34.08       39.46      4.57 o 
  -9  -3  10        1.12        0.51      1.54 o 
  -8  -3  10       30.97       23.97      2.23 o 
  -7  -3  10      114.56      102.49      5.93 o 
  -6  -3  10      676.60      591.28     29.52 o 
  -5  -3  10       65.34       76.34      3.98 o 
  -4  -3  10     1432.59     1319.08     49.35 o 
  -3  -3  10      664.31      780.05     34.16 o 
  -2  -3  10      479.34      548.70     32.94 o 
   1  -3  10      325.93      273.84     26.77 o 
   2  -3  10     2023.05     2113.48     95.74 o 
   3  -3  10       86.28      114.91      6.18 o 
   4  -3  10      175.38      181.54      7.54 o 
   5  -3  10     2297.19     2737.61     98.66 o 
   6  -3  10       21.61       21.10      2.32 o 
   7  -3  10     1535.10     1428.37     85.96 o 
   8  -3  10        2.92        4.24      1.43 o 
   9  -3  10      451.21      462.74     25.22 o 
  10  -3  10       25.12       34.22      2.34 o 
  -9  -2  10        7.17        7.13      1.46 o 
  -8  -2  10      220.85      233.93      8.00 o 
  -7  -2  10      193.48      137.95     13.38 o 
  -6  -2  10      302.58      336.90     13.57 o 
  -5  -2  10      818.91      801.48     30.49 o 
  -4  -2  10      419.00      477.59     21.27 o 
  -3  -2  10     1088.59      980.21     63.31 o 
  -1  -2  10      202.98      181.18     13.90 o 
   0  -2  10     7831.73     7900.07    568.78 o 
   1  -2  10       19.52       18.52      1.24 o 
   2  -2  10     1027.73     1226.60     56.11 o 
   3  -2  10      646.54      677.90     31.40 o 
   4  -2  10     2822.95     2999.48    107.69 o 
   5  -2  10       96.66       90.18      4.32 o 
   6  -2  10      197.74      237.10      9.65 o 
   7  -2  10       71.08       73.94      5.66 o 
   8  -2  10      333.90      365.19     16.73 o 
   9  -2  10       35.10       47.36      4.63 o 
  10  -2  10     1969.55     1983.25    103.46 o 
 -10  -1  10       42.47       45.66      2.26 o 
  -9  -1  10        2.41        7.72      2.06 o 
  -8  -1  10        3.77        7.29      2.09 o 
  -7  -1  10      710.30      777.39     38.53 o 
  -6  -1  10      923.34      962.48     42.34 o 
  -5  -1  10     2960.85     3172.94    209.24 o 
  -4  -1  10      183.78      224.62     10.37 o 
  -3  -1  10     5584.92     5761.57    271.38 o 
  -2  -1  10      301.08      341.27     25.22 o 
  -1  -1  10     1011.12     1154.54     83.39 o 
   1  -1  10     5680.83     5233.07    239.60 o 
   2  -1  10      261.49      225.59     20.85 o 
   3  -1  10    11138.12     9761.33    610.47 o 
   4  -1  10       37.72       40.32      2.08 o 
   5  -1  10      205.75      169.81      8.18 o 
   6  -1  10       76.96       65.49      3.24 o 
   7  -1  10      447.30      417.45     26.77 o 
   8  -1  10      503.99      505.98     27.80 o 
   9  -1  10       67.51       68.52      4.00 o 
  10  -1  10        8.93       10.10      1.46 o 
 -10   0  10       24.62       16.31      1.36 o 
  -9   0  10       49.90       58.68      5.15 o 
  -8   0  10     1977.06     1943.10    101.92 o 
  -7   0  10      136.44      117.26      6.55 o 
  -6   0  10     2554.91     2448.38     85.58 o 
  -5   0  10      424.60      412.10     14.94 o 
  -4   0  10     2155.64     2541.11     88.26 o 
  -3   0  10      598.11      672.24     49.41 o 
  -1   0  10       30.00       25.03      1.71 o 
   0   0  10     8236.60     7401.46    268.92 o 
   1   0  10       18.97       15.38      1.06 o 
   2   0  10      239.50      194.57     11.84 o 
   3   0  10      254.40      219.75      9.81 o 
   4   0  10      156.88      165.92      6.41 o 
   5   0  10      304.46      314.24     12.46 o 
   6   0  10      736.23      832.32     53.53 o 
   7   0  10       74.11       80.81      7.21 o 
   8   0  10       35.46       31.91      3.60 o 
   9   0  10      152.81      167.80      9.78 o 
  10   0  10      542.04      450.80     17.79 o 
 -10   1  10        4.78        3.86      1.46 o 
  -9   1  10      153.32      162.27      7.28 o 
  -8   1  10      237.21      229.57     15.44 o 
  -7   1  10     5853.13     5700.94    238.04 o 
  -6   1  10      111.39      113.50      5.82 o 
  -5   1  10     4671.35     4829.97    201.27 o 
  -4   1  10       52.94       41.79      2.55 o 
  -3   1  10    13813.81    13477.16    969.24 o 
  -2   1  10      487.02      389.65     28.82 o 
  -1   1  10     5682.30     5443.26    318.10 o 
   0   1  10      518.91      433.78     32.79 o 
   1   1  10     7870.25     7836.24    458.11 o 
   3   1  10     1235.79     1290.49     55.76 o 
   4   1  10      181.12      161.54      7.62 o 
   5   1  10        9.48       13.19      1.61 o 
   6   1  10      171.95      184.79     13.38 o 
   8   1  10       10.30       11.10      1.84 o 
   9   1  10        9.23        8.75      2.06 o 
 -11   2  10        6.28        4.63      1.54 o 
 -10   2  10       18.44       27.68      2.34 o 
  -9   2  10       84.30       86.47      6.18 o 
  -8   2  10        7.71        4.63      3.09 o 
  -7   2  10       53.54       53.02      5.15 o 
  -6   2  10     5441.77     5310.46    313.47 o 
  -5   2  10       74.09       73.09      5.66 o 
  -4   2  10     1071.17     1029.90     47.35 o 
  -3   2  10      742.49      615.62     45.30 o 
  -2   2  10     1021.93     1186.94     53.91 o 
  -1   2  10       73.28       68.97      4.12 o 
   0   2  10      211.00      243.48     12.31 o 
   1   2  10      382.74      374.72     22.13 o 
   2   2  10        8.49       21.07      3.35 o 
   3   2  10       87.60       86.95      5.15 o 
   4   2  10     3500.86     4107.97    213.61 o 
   5   2  10       77.02       70.72      4.17 o 
   6   2  10      328.28      358.25     24.19 o 
   7   2  10      167.98      141.79      8.57 o 
   8   2  10       45.61       42.38      2.34 o 
   9   2  10       10.73        6.69      1.54 o 
 -11   3  10      356.89      361.34     19.56 o 
 -10   3  10       11.49       11.84      3.09 o 
  -9   3  10      362.59      397.16     31.66 o 
  -8   3  10       85.91       76.69      6.69 o 
  -7   3  10      388.01      484.36     30.37 o 
  -5   3  10       45.42       63.31      5.15 o 
  -4   3  10       94.29      108.61      7.21 o 
  -3   3  10       88.21      128.86     18.53 o 
  -2   3  10     1896.35     2076.48    105.73 o 
  -1   3  10     9677.94     8879.60    840.04 o 
   0   3  10      446.93      492.60     37.32 o 
   1   3  10      474.13      464.80     30.88 o 
   2   3  10      196.96      198.17     13.90 o 
   3   3  10      191.93      226.49     10.33 o 
   4   3  10       21.11       20.82      1.98 o 
   5   3  10      371.98      410.75     27.28 o 
   6   3  10      258.35      240.44     13.94 o 
   7   3  10       11.47       18.19      1.67 o 
   8   3  10       19.17       17.72      1.98 o 
 -10   4  10     1418.82     1322.19     43.48 o 
  -9   4  10        4.68        6.61      2.09 o 
  -8   4  10      250.00      254.81     12.74 o 
  -6   4  10      809.81      941.62     39.67 o 
  -5   4  10      320.26      345.90     21.10 o 
  -4   4  10      249.24      238.32     14.93 o 
  -3   4  10      461.29      509.58     38.09 o 
  -2   4  10      511.54      447.25     22.28 o 
  -1   4  10      764.64      810.34     35.36 o 
   0   4  10     2575.11     2836.71    149.66 o 
   1   4  10      783.11      709.81     46.33 o 
   2   4  10      318.99      349.50     23.68 o 
   3   4  10      105.12       92.14      6.18 o 
   4   4  10       88.56       98.31      7.72 o 
   5   4  10      436.11      394.94     20.59 o 
   6   4  10       63.05       59.61      3.71 o 
   7   4  10      124.38      100.68     14.41 o 
   8   4  10       11.10       10.04      1.29 o 
 -10   5  10       16.37       10.58      1.98 o 
  -8   5  10       95.62      101.26      5.61 o 
  -7   5  10     1180.05     1141.70     43.22 o 
  -6   5  10        5.00        1.54      2.06 o 
  -5   5  10       86.44      126.11      8.75 o 
  -4   5  10      582.54      693.34     41.18 o 
  -3   5  10     1713.76     1983.25    143.61 o 
  -2   5  10      233.47      265.38     25.48 o 
  -1   5  10     1024.40     1318.75     57.35 o 
   0   5  10      118.91       92.71      8.87 o 
   1   5  10      616.33      673.27     44.78 o 
   2   5  10       74.75       67.94      6.18 o 
   4   5  10       43.71       43.24      3.60 o 
   5   5  10      125.52      135.89      7.72 o 
   6   5  10       74.36       64.91      4.63 o 
   7   5  10      705.41      742.67     30.18 o 
 -10   6  10        6.40        5.04      1.71 o 
  -8   6  10      313.93      308.14     11.61 o 
  -7   6  10      232.72      209.22      8.90 o 
  -6   6  10       32.27       24.71      3.60 o 
  -4   6  10      211.00      215.16     13.90 o 
  -3   6  10       19.51       16.20      2.57 o 
  -2   6  10      949.69     1009.34     49.61 o 
  -1   6  10      552.26      577.39     23.88 o 
   0   6  10      454.98      603.26     40.66 o 
   1   6  10      214.12      206.41     15.44 o 
   2   6  10      353.19      344.85     14.72 o 
   3   6  10       65.38       69.49      9.27 o 
   6   6  10       32.29       38.43      3.28 o 
   7   6  10       62.71       73.61      6.18 o 
 -10   7  10       88.94       98.34      6.43 o 
  -9   7  10      398.15      378.74     13.80 o 
  -8   7  10       66.00       52.07      2.84 o 
  -7   7  10     2742.85     2711.01     81.94 o 
  -6   7  10       32.19       31.91      4.63 o 
  -5   7  10      579.29      570.72     25.77 o 
  -4   7  10      187.61      182.12      8.59 o 
  -3   7  10      190.10      178.46      7.83 o 
  -2   7  10      155.22      164.44      9.60 o 
  -1   7  10        3.82        1.26      1.61 o 
   0   7  10       92.36       96.11      5.24 o 
   1   7  10      813.58      784.14     40.44 o 
   2   7  10        9.56        8.75      4.12 o 
   3   7  10     2118.74     2159.80    172.43 o 
   4   7  10      228.05      267.14     23.68 o 
   6   7  10        6.32        7.21      2.06 o 
 -10   8  10        3.73        2.57      2.57 o 
  -9   8  10       52.49       45.70      4.17 o 
  -8   8  10      479.24      507.80     27.80 o 
  -7   8  10       36.96       35.82      4.54 o 
  -6   8  10       74.97       91.92      5.25 o 
  -5   8  10       99.65      101.70      5.37 o 
  -4   8  10     1053.75     1047.43     46.07 o 
  -3   8  10      198.81      208.90     11.58 o 
  -2   8  10       38.81       29.92      3.44 o 
  -1   8  10       24.62       19.04      4.12 o 
   0   8  10      205.36      181.43      8.36 o 
   1   8  10        6.58        6.65      1.38 o 
   2   8  10       67.27       65.64      5.15 o 
   3   8  10       25.48       31.91      5.66 o 
  -9   9  10      365.24      352.11     17.83 o 
  -8   9  10       60.78       52.90     11.84 o 
  -7   9  10       25.66       25.29      6.43 o 
  -6   9  10        9.47        7.86      2.18 o 
  -5   9  10      145.55      139.88      6.93 o 
  -4   9  10       51.82       40.73      4.90 o 
  -3   9  10      166.32      157.55      9.65 o 
  -2   9  10      147.16      137.28     12.46 o 
  -1   9  10       23.24       18.23      2.45 o 
   0   9  10      295.95      272.52     14.16 o 
   1   9  10        1.31        1.72      1.61 o 
   2   9  10      438.66      493.63     30.88 o 
  -8  10  10       23.60       30.82      4.89 o 
  -7  10  10       17.72       20.62      3.60 o 
  -6  10  10       48.45       48.42      4.13 o 
  -5  10  10       48.58       46.79      2.83 o 
  -4  10  10       64.41       62.28      8.75 o 
  -3  10  10       35.76       31.52      3.81 o 
  -2  10  10      131.95      134.40      6.57 o 
  -1  10  10       51.96       55.92      5.14 o 
   0  10  10        2.66        4.89      1.82 o 
   1  10  10       28.48       25.74      3.60 o 
   2  10  10      635.84      678.41     41.69 o 
  -6  11  10       50.92       58.36      4.45 o 
  -5  11  10        3.66        2.06      3.60 o 
  -4  11  10       14.65       19.56      5.15 o 
  -3  11  10       40.08       51.99      7.72 o 
  -2  11  10      154.21      138.46     13.90 o 
  -1 -11  11      244.91      260.71     11.63 o 
   0 -11  11       47.49       40.66      3.60 o 
   6 -11  11        0.40        1.54      1.03 o 
   7 -11  11      207.24      237.81     13.90 o 
  -3 -10  11      129.33      109.12      7.72 o 
  -2 -10  11      393.77      431.90     19.11 o 
  -1 -10  11      403.38      452.16     38.60 o 
   0 -10  11      422.22      413.97     15.15 o 
   1 -10  11      306.73      357.22     22.65 o 
   3 -10  11       30.16       31.56      2.57 o 
   4 -10  11        5.90       10.81      3.09 o 
   8 -10  11      479.49      511.13     35.52 o 
  -4  -9  11       28.01       31.40      3.60 o 
  -3  -9  11      475.43      464.21     18.20 o 
  -2  -9  11       35.06       35.57      4.35 o 
  -1  -9  11      107.47      112.93      6.36 o 
   0  -9  11      581.94      574.91     20.59 o 
   1  -9  11        1.06        2.57      1.24 o 
   2  -9  11        6.70        7.96      2.71 o 
   3  -9  11      202.36      254.55     11.63 o 
   4  -9  11      151.46      152.87     11.32 o 
   5  -9  11     2320.92     2331.21    135.89 o 
   6  -9  11       37.92       51.99      5.66 o 
   7  -9  11      212.24      194.05     15.44 o 
   8  -9  11       57.91       73.09      7.72 o 
   9  -9  11      734.55      723.99     35.49 o 
  -4  -8  11      400.34      396.71     15.97 o 
  -3  -8  11      141.25      149.77     10.18 o 
  -2  -8  11     1840.95     1781.83     59.63 o 
  -1  -8  11      299.52      294.94     19.56 o 
   0  -8  11     2802.97     2751.34    123.16 o 
   1  -8  11      300.60      259.42     21.62 o 
   2  -8  11      671.07      638.78     30.55 o 
   3  -8  11      277.01      292.58     14.84 o 
   4  -8  11      509.99      549.22     33.97 o 
   5  -8  11       65.98       61.25      6.18 o 
   6  -8  11      121.79      109.67      6.80 o 
   7  -8  11       35.57       45.81      6.69 o 
   8  -8  11       59.83       75.25      7.67 o 
   9  -8  11       71.39       54.53      4.54 o 
  10  -8  11      244.72      252.22     18.53 o 
  -6  -7  11       55.85       53.02      5.15 o 
  -5  -7  11       17.77       19.04      5.15 o 
  -4  -7  11      315.15      293.97     22.13 o 
  -3  -7  11       18.56       23.04      2.16 o 
  -2  -7  11       26.90       29.22      4.70 o 
  -1  -7  11      112.07      118.53      8.01 o 
   1  -7  11      255.47      209.07     19.82 o 
   2  -7  11       59.55       66.26      4.63 o 
   3  -7  11      685.62      621.88     29.18 o 
   4  -7  11       75.74       65.89      6.18 o 
   5  -7  11       16.01       14.41      3.09 o 
   6  -7  11       31.86       31.94      2.34 o 
   7  -7  11      595.59      598.05     20.21 o 
   8  -7  11       31.09       32.31      2.26 o 
   9  -7  11      967.96      906.92     28.75 o 
  10  -7  11        2.75        2.06      2.06 o 
  -7  -6  11       65.68       60.82      8.49 o 
  -6  -6  11     1842.45     1778.66     70.45 o 
  -5  -6  11      141.82      160.28      9.02 o 
  -4  -6  11      457.88      478.40     23.87 o 
  -3  -6  11       60.03       33.46      5.66 o 
  -2  -6  11     2029.05     1851.32     96.62 o 
  -1  -6  11       62.84       52.77      8.75 o 
   0  -6  11      703.36      786.27     41.66 o 
   1  -6  11       42.41       52.61      4.63 o 
   2  -6  11     1358.85     1399.35     63.81 o 
   3  -6  11       53.84       59.70      4.12 o 
   4  -6  11    14161.01    14500.96    833.86 o 
   5  -6  11      303.83      309.87     19.56 o 
   7  -6  11       22.29       27.74      3.17 o 
   8  -6  11       48.75       57.58      3.94 o 
   9  -6  11       17.62       16.05      1.86 o 
  10  -6  11       21.75       22.29      2.03 o 
  -8  -5  11       33.99       46.59      2.57 o 
  -7  -5  11       94.24       93.58      4.67 o 
  -6  -5  11       21.10       18.85      2.84 o 
  -5  -5  11      512.20      469.19     23.00 o 
  -4  -5  11      219.68      222.50     34.23 o 
  -3  -5  11       17.71       28.97      3.44 o 
  -2  -5  11      408.92      410.51     38.35 o 
  -1  -5  11       80.68       84.93      8.24 o 
   0  -5  11      886.55      896.66     65.89 o 
   1  -5  11       36.43       70.00      7.21 o 
   2  -5  11      928.49      984.68     72.06 o 
   4  -5  11      566.18      560.03     33.46 o 
   5  -5  11      972.69      828.71     49.93 o 
   7  -5  11        9.63       11.12      1.82 o 
   8  -5  11       59.34       59.87      3.73 o 
   9  -5  11        9.83       13.80      1.81 o 
  10  -5  11       17.33       12.98      1.98 o 
  -8  -4  11        2.64        6.12      1.80 o 
  -7  -4  11       54.26       67.47      8.48 o 
  -6  -4  11     1097.43     1088.75     41.68 o 
  -5  -4  11      252.38      268.75     14.34 o 
  -4  -4  11      591.21      588.18     22.53 o 
  -3  -4  11       25.37       27.94      1.98 o 
  -2  -4  11     1182.94     1321.83     78.24 o 
   0  -4  11     2724.54     2957.64    213.10 o 
   1  -4  11      602.69      565.17     41.69 o 
   2  -4  11     7806.08     7322.03    526.05 o 
   3  -4  11      457.64      531.72     31.91 o 
   4  -4  11       70.11       75.67      5.66 o 
   5  -4  11      143.89      156.99     10.81 o 
   6  -4  11      286.89      318.62     20.59 o 
   7  -4  11       34.83       49.41      5.15 o 
   8  -4  11      272.92      268.88      8.58 o 
   9  -4  11       28.39       32.43      2.57 o 
  -9  -3  11      155.21      138.46      7.72 o 
  -8  -3  11       71.60       63.21      2.80 o 
  -7  -3  11      418.49      403.99     16.18 o 
  -6  -3  11      454.69      413.54     21.38 o 
  -5  -3  11      187.86      184.71      7.89 o 
  -4  -3  11     1175.98     1017.85     38.32 o 
  -3  -3  11     2234.49     2206.21     95.23 o 
  -2  -3  11      551.76      525.54     31.40 o 
   2  -3  11     1954.54     1950.31     88.53 o 
   3  -3  11     1311.49     1489.91     53.41 o 
   4  -3  11      204.67      210.16      8.41 o 
   5  -3  11      311.54      375.08     14.59 o 
   6  -3  11       47.75       48.99      3.08 o 
   7  -3  11     1109.25     1178.73     71.03 o 
   8  -3  11       70.90       75.63      7.76 o 
   9  -3  11     2279.78     2219.00    115.81 o 
  10  -3  11       40.40       42.88      2.47 o 
  -9  -2  11        5.29        3.60      2.06 o 
  -8  -2  11       44.55       40.47      2.26 o 
  -7  -2  11      375.57      405.09     32.94 o 
  -6  -2  11        6.20        6.03      1.57 o 
  -5  -2  11      567.93      598.22     23.07 o 
  -4  -2  11       82.25       72.94      4.00 o 
  -3  -2  11      424.23      418.42     18.52 o 
  -2  -2  11    10233.15    11819.22    851.88 o 
  -1  -2  11      109.24      101.92      8.24 o 
   0  -2  11     9340.48     9282.63    668.12 o 
   2  -2  11       10.34        8.24      1.54 o 
   3  -2  11      319.00      316.27     21.88 o 
   4  -2  11      436.79      484.01     18.18 o 
   5  -2  11       50.36       44.64      2.71 o 
   6  -2  11     1221.28     1131.23     41.66 o 
   7  -2  11        2.95        3.35      1.82 o 
   8  -2  11      539.25      471.79     19.86 o 
   9  -2  11       56.25       64.88      3.81 o 
  10  -2  11       25.55       51.96      8.75 o 
 -10  -1  11        9.60       12.16      1.27 o 
  -9  -1  11      217.54      225.97     12.87 o 
  -8  -1  11      138.07      145.91      7.71 o 
  -7  -1  11     1247.48     1241.63     60.51 o 
  -6  -1  11      640.57      601.72     37.06 o 
  -5  -1  11      279.43      298.02     13.90 o 
  -4  -1  11       58.36       60.44      5.92 o 
  -3  -1  11        7.70       18.27      1.76 o 
  -2  -1  11      326.25      277.44     20.59 o 
  -1  -1  11     2325.23     2375.99    170.89 o 
   0  -1  11      497.98      505.98     36.55 o 
   1  -1  11      686.92      782.60     36.33 o 
   2  -1  11       65.04       56.79      5.26 o 
   3  -1  11     2367.10     2237.01    140.52 o 
   4  -1  11       30.83       25.82      1.67 o 
   5  -1  11     5771.48     5820.16    180.65 o 
   6  -1  11       58.21       56.26      2.86 o 
   7  -1  11      860.48      867.83     53.02 o 
   8  -1  11      268.43      288.25     16.99 o 
   9  -1  11       45.49       52.51      3.28 o 
  10  -1  11       43.51       43.17      2.83 o 
 -10   0  11      255.63      231.41      7.62 o 
  -9   0  11       29.13       31.40      3.60 o 
  -8   0  11      436.28      459.14     25.74 o 
  -7   0  11       13.11        9.56      2.18 o 
  -6   0  11     1957.64     1954.89     68.47 o 
  -5   0  11      155.89      154.77      6.04 o 
  -4   0  11       16.91       38.97      4.82 o 
  -3   0  11       52.09       61.26      8.75 o 
  -1   0  11       18.75       12.96      1.32 o 
   0   0  11        2.04        3.44      1.80 o 
   1   0  11       77.45       60.26      2.38 o 
   2   0  11      281.59      296.48     18.02 o 
   3   0  11      279.59      274.56     12.16 o 
   4   0  11       37.16       36.39      1.97 o 
   5   0  11      170.44      165.37     11.07 o 
   6   0  11       83.15       87.82      6.95 o 
   7   0  11        6.36        6.18      2.57 o 
   8   0  11        8.72       13.90      2.57 o 
   9   0  11      168.42      169.86      9.78 o 
  10   0  11      645.40      532.01     20.71 o 
 -10   1  11       23.25       23.05      2.18 o 
  -9   1  11       15.86       19.07      2.34 o 
  -8   1  11      317.41      297.51     19.56 o 
  -7   1  11      110.00      143.61      7.64 o 
  -6   1  11       43.87       36.03      4.12 o 
  -5   1  11     6741.75     6889.14    405.61 o 
  -4   1  11        7.67        7.39      1.80 o 
  -3   1  11      150.28      194.05     14.93 o 
  -2   1  11      249.38      281.04     21.62 o 
  -1   1  11      686.86      811.40     37.22 o 
   1   1  11       15.66       24.19      2.06 o 
   2   1  11     1008.38     1001.85     43.04 o 
   4   1  11      196.09      194.80      9.08 o 
   5   1  11     1024.73     1070.12     68.46 o 
   6   1  11      167.27      179.13     13.38 o 
   7   1  11        1.39        3.60      2.06 o 
   8   1  11       30.58       25.91      2.65 o 
   9   1  11      595.35      506.49     29.34 o 
 -11   2  11        0.38        0.00      1.54 o 
 -10   2  11       10.98       11.19      1.61 o 
  -9   2  11       21.39       32.94      3.60 o 
  -8   2  11     1243.46     1099.46     66.40 o 
  -7   2  11        4.27        4.63      2.57 o 
  -6   2  11      361.96      419.50     26.25 o 
  -5   2  11       87.89       84.42      6.18 o 
  -4   2  11     7884.81     8224.35    483.85 o 
  -3   2  11      634.18      645.47     47.36 o 
  -2   2  11        9.90        8.46      0.92 o 
  -1   2  11       77.23       81.33      5.15 o 
   0   2  11      532.70      579.00     29.38 o 
   1   2  11      793.65      803.49     47.36 o 
   2   2  11       18.76       21.42      1.61 o 
   3   2  11      462.35      541.26     23.79 o 
   4   2  11      360.06      390.83     17.43 o 
   5   2  11       39.61       43.93      4.38 o 
   6   2  11      545.96      589.28     23.99 o 
   7   2  11       75.23       71.44      2.69 o 
   8   2  11      358.72      359.35     12.55 o 
   9   2  11        5.31        6.69      1.54 o 
 -11   3  11      546.60      496.71     26.77 o 
 -10   3  11       30.26       35.00      4.12 o 
  -9   3  11     1202.73     1115.91     47.21 o 
  -8   3  11      128.70      112.21      8.75 o 
  -7   3  11     2198.54     2474.82    147.21 o 
  -6   3  11      140.93      165.23     11.32 o 
  -5   3  11     1034.22     1070.64     63.83 o 
  -4   3  11      169.59      166.77     10.81 o 
  -3   3  11     1316.87     1475.74     53.03 o 
  -2   3  11     1984.13     1779.83     68.47 o 
  -1   3  11       75.86      140.01     14.41 o 
   0   3  11       78.93       67.30      4.89 o 
   1   3  11     1736.48     1777.88    114.27 o 
   2   3  11       69.05       63.31      5.66 o 
   3   3  11      438.46      713.36     38.09 o 
   4   3  11        9.79       13.53      2.32 o 
   5   3  11     1334.08     1386.17     88.53 o 
   6   3  11      402.85      397.07     32.69 o 
   7   3  11       88.65       93.12      4.03 o 
   8   3  11       26.24       26.65      2.34 o 
 -10   4  11      159.12      178.74      6.73 o 
  -9   4  11       29.97       21.02      2.65 o 
  -8   4  11       73.73       80.83      3.45 o 
  -7   4  11      138.62      140.01      9.78 o 
  -6   4  11       20.99       30.24      5.15 o 
  -5   4  11      229.90      219.79     13.90 o 
  -4   4  11       69.71      113.24      7.21 o 
  -2   4  11    21183.48    22674.12   1082.34 o 
  -1   4  11     1570.68     1645.04     70.77 o 
   0   4  11     3654.27     4219.51    223.91 o 
   1   4  11      959.75     1020.19     66.40 o 
   2   4  11        8.60       19.56      3.09 o 
   3   4  11       13.45       12.35      2.06 o 
   4   4  11      288.20      292.88     20.07 o 
   5   4  11      251.25      234.28     12.64 o 
   6   4  11       21.58       23.87      2.47 o 
   7   4  11      101.06       94.35      8.49 o 
   8   4  11      233.68      233.49      9.99 o 
 -10   5  11       24.42       21.23      2.47 o 
  -9   5  11       14.43       16.75      2.37 o 
  -8   5  11       26.97       24.34      1.98 o 
  -7   5  11      167.11      160.20      7.03 o 
  -6   5  11       30.14       33.97      4.12 o 
  -5   5  11      972.14      907.98     53.53 o 
  -4   5  11      411.00      399.94     24.19 o 
  -3   5  11     3428.80     3761.13    271.26 o 
  -2   5  11      471.89      458.96     25.28 o 
  -1   5  11     4720.92     5450.58    231.56 o 
   0   5  11       22.39       17.65      2.57 o 
   1   5  11     1953.51     1983.77    128.17 o 
   2   5  11       36.68       34.49      4.63 o 
   4   5  11        6.97        6.18      1.54 o 
   5   5  11       37.75       43.75      3.60 o 
   6   5  11       41.14       53.82      6.18 o 
   7   5  11       33.59       35.23      2.83 o 
 -10   6  11      258.00      248.78     10.95 o 
  -9   6  11       60.97       67.80      8.49 o 
  -8   6  11      687.89      676.16     21.93 o 
  -7   6  11       25.00       27.85      2.29 o 
  -6   6  11      115.32      130.74      9.78 o 
  -5   6  11      173.45      198.17     13.38 o 
  -4   6  11     2498.50     2661.15    154.42 o 
  -3   6  11      126.47      161.61     25.48 o 
  -2   6  11     1641.40     1670.59     80.75 o 
  -1   6  11     1310.94     1468.52     95.74 o 
   0   6  11        9.55        8.24      2.57 o 
   1   6  11      241.64      263.54     19.04 o 
   2   6  11       52.99       49.40      3.55 o 
   3   6  11        9.43       14.11      2.71 o 
   6   6  11      189.67      205.65     10.54 o 
   7   6  11       55.60       64.34      5.66 o 
 -10   7  11       81.08       76.79      3.90 o 
  -9   7  11      131.89      127.14     11.32 o 
  -8   7  11       11.15       11.35      1.40 o 
  -7   7  11      591.30      631.51     19.94 o 
  -6   7  11        5.97        4.16      2.09 o 
  -5   7  11      143.54      174.66      9.08 o 
  -4   7  11       32.33       31.34      3.08 o 
  -3   7  11     2382.40     2190.60     70.50 o 
  -2   7  11       52.17       50.29      3.36 o 
  -1   7  11      127.76      153.60      9.78 o 
   0   7  11       78.28       68.83      4.28 o 
   1   7  11      135.95      138.95      6.94 o 
   2   7  11        2.06        3.09      3.09 o 
   3   7  11     2961.96     2811.45    223.39 o 
   6   7  11        5.16        8.75      2.06 o 
 -10   8  11       24.57       30.88      4.12 o 
  -9   8  11       34.41       29.90      4.89 o 
  -8   8  11       58.02       74.81      6.95 o 
  -7   8  11       73.95       79.07      4.80 o 
  -6   8  11      891.57      942.79     37.22 o 
  -5   8  11      148.42      162.46      6.70 o 
  -4   8  11      733.46      699.38     31.20 o 
  -3   8  11      373.68      393.70     20.45 o 
  -2   8  11       36.44       54.25      4.54 o 
  -1   8  11      109.76      103.98      9.27 o 
   0   8  11       86.49       95.03      4.30 o 
   1   8  11       46.97       44.42      2.61 o 
   2   8  11      142.65      147.96      9.02 o 
   3   8  11       92.44       87.50      9.78 o 
  -9   9  11      734.64      694.81     34.03 o 
  -8   9  11       77.26       60.22      7.72 o 
  -7   9  11        6.33        7.72      4.12 o 
  -6   9  11      160.17      182.52     17.76 o 
  -5   9  11     1128.37     1154.98     45.13 o 
  -4   9  11       75.77       72.26      3.49 o 
  -3   9  11       29.69       37.31      4.32 o 
  -2   9  11      126.46      117.11      6.07 o 
  -1   9  11     1134.94     1132.45     44.11 o 
   0   9  11      155.72      147.87     21.62 o 
   1   9  11      338.72      342.51     15.64 o 
   2   9  11      197.25      206.41     14.41 o 
  -8  10  11        0.10        6.69      3.09 o 
  -7  10  11        0.90        1.66      2.34 o 
  -6  10  11       16.94       20.99      1.75 o 
  -5  10  11      119.05       90.16     10.29 o 
  -4  10  11      100.12      122.80      8.04 o 
  -3  10  11       41.10       34.38      9.52 o 
  -2  10  11      410.76      424.05     17.36 o 
  -1  10  11        0.74        1.99      1.69 o 
   0  10  11      967.41      962.64     42.71 o 
   1  10  11        1.95        8.63      2.57 o 
  -6  11  11       45.62       55.59      7.21 o 
  -5  11  11        4.94        9.78      4.12 o 
  -4  11  11        1.14       -0.51      3.60 o 
  -3  11  11        0.05        1.03      3.60 o 
  -2  11  11       34.81       40.66      6.69 o 
  -1 -11  12      291.45      294.94     18.53 o 
   0 -11  12       65.67       70.70      5.38 o 
   2 -11  12       33.86       37.06      3.09 o 
   4 -11  12       41.25       47.87      4.12 o 
   6 -11  12        3.67        6.69      1.54 o 
  -3 -10  12       36.93       37.58      3.60 o 
  -2 -10  12      378.01      415.78     18.38 o 
   0 -10  12       20.25       15.47      1.55 o 
   1 -10  12      134.95      147.84     23.42 o 
   2 -10  12      151.82      122.51      8.24 o 
   3 -10  12       40.56       34.16      6.95 o 
   4 -10  12        2.36        1.03      2.57 o 
   8 -10  12       24.15       29.85      4.63 o 
  -4  -9  12      124.16      120.96      8.75 o 
  -3  -9  12       10.92       21.14      2.23 o 
  -2  -9  12       88.03       91.57      8.49 o 
  -1  -9  12       77.15       60.76      4.37 o 
   0  -9  12      681.14      700.89     24.86 o 
   1  -9  12       13.54       14.23      1.71 o 
   2  -9  12       59.45       50.73      4.38 o 
   3  -9  12      145.83      168.06      8.13 o 
   4  -9  12       41.15       47.36      5.66 o 
   5  -9  12       13.96       16.99      3.60 o 
   6  -9  12       18.86       25.22      4.12 o 
   7  -9  12       24.46       32.43      5.66 o 
   8  -9  12       80.87       71.25      5.06 o 
   9  -9  12      112.89      136.59      7.82 o 
  -4  -8  12      117.70      126.04      5.96 o 
  -3  -8  12      158.43      164.03     17.51 o 
  -2  -8  12      490.40      513.91     20.20 o 
  -1  -8  12       95.48      103.98      8.24 o 
   0  -8  12      739.40      677.96     31.40 o 
   1  -8  12      453.76      419.86     20.16 o 
   2  -8  12     1351.42     1290.40     59.12 o 
   3  -8  12      573.32      573.41     35.00 o 
   4  -8  12      797.66      723.06     30.38 o 
   5  -8  12       86.65       79.22      5.15 o 
   6  -8  12       74.73       82.97      5.56 o 
   7  -8  12       71.48       80.02      5.40 o 
   8  -8  12       76.31       68.41      5.81 o 
   9  -8  12       70.22      101.81      6.52 o 
  -6  -7  12      141.31      165.39     23.93 o 
  -5  -7  12     1213.17     1350.14    108.61 o 
  -4  -7  12      681.59      769.99     47.33 o 
  -3  -7  12     2103.30     2213.00     73.57 o 
  -2  -7  12      143.07      156.33     10.54 o 
  -1  -7  12      228.40      205.81     12.87 o 
   0  -7  12      106.36      138.98     12.87 o 
   1  -7  12      245.52      252.92     20.59 o 
   2  -7  12       14.02       12.08      2.34 o 
   3  -7  12      157.34      150.53      8.28 o 
   4  -7  12      149.00      143.09     10.29 o 
   5  -7  12      580.90      549.73     33.46 o 
   6  -7  12        5.71        6.85      1.35 o 
   7  -7  12     1080.71     1129.10     37.30 o 
   8  -7  12       57.32       51.24      3.28 o 
   9  -7  12      238.30      260.25      8.43 o 
  10  -7  12        1.99        2.57      2.06 o 
  -7  -6  12       20.00       24.11      2.06 o 
  -6  -6  12       35.58       46.16      2.95 o 
  -5  -6  12      116.38      136.37      8.04 o 
  -4  -6  12     3063.94     2941.52    136.41 o 
  -3  -6  12       88.77       66.91      7.72 o 
  -2  -6  12      489.61      536.42     29.30 o 
  -1  -6  12       11.89       17.50      2.71 o 
   0  -6  12     1513.55     1521.06     59.31 o 
   1  -6  12      152.25      144.12      7.67 o 
   2  -6  12      194.63      196.59     10.14 o 
   3  -6  12       35.31       42.21      4.12 o 
   4  -6  12      216.50      217.73     14.41 o 
   5  -6  12      168.04      183.24     12.35 o 
   7  -6  12       37.43       34.18      3.81 o 
   8  -6  12      222.28      227.40      7.78 o 
   9  -6  12       27.04       30.91      2.53 o 
  10  -6  12       57.26       60.05      3.01 o 
  -8  -5  12        9.68       16.15      2.06 o 
  -7  -5  12     1103.96     1162.08     46.93 o 
  -6  -5  12      174.69      168.93     10.11 o 
  -5  -5  12       25.21       25.22      5.15 o 
  -4  -5  12      162.31      178.28      8.57 o 
  -3  -5  12        9.38        4.82      1.98 o 
  -2  -5  12      193.41      128.17     11.32 o 
  -1  -5  12       36.55       26.77      4.63 o 
   0  -5  12      526.08      588.85     43.75 o 
   1  -5  12     5453.88     5669.75    407.67 o 
   2  -5  12      318.29      336.12     25.74 o 
   4  -5  12      420.70      399.43     24.19 o 
   5  -5  12      114.56       96.25      6.69 o 
   6  -5  12       47.47       42.72      4.12 o 
   7  -5  12       33.12       36.60      3.35 o 
   8  -5  12       56.11       46.06      3.30 o 
   9  -5  12       57.67       60.75      5.58 o 
  10  -5  12        0.27        0.86      1.61 o 
  -8  -4  12      299.93      293.46     12.46 o 
  -7  -4  12      125.78      109.88      9.16 o 
  -6  -4  12      851.68      881.21     33.50 o 
  -5  -4  12      502.59      447.60     29.34 o 
  -4  -4  12       19.42       16.86      3.73 o 
  -3  -4  12       27.83       28.48      1.98 o 
  -2  -4  12     1103.75     1173.07     69.49 o 
  -1  -4  12        9.79       12.35      1.54 o 
   0  -4  12      801.89      941.44     68.97 o 
   1  -4  12      588.29      548.70     40.66 o 
   2  -4  12      518.00      442.67     26.77 o 
   3  -4  12      363.57      365.97     22.13 o 
   4  -4  12      156.48      153.90     10.29 o 
   5  -4  12       74.99       83.39      6.18 o 
   6  -4  12      455.70      459.14     28.82 o 
   7  -4  12       12.51       15.44      3.09 o 
   8  -4  12      188.82      207.99     11.81 o 
   9  -4  12      102.47      107.44     12.35 o 
  10  -4  12      177.55      195.08     12.87 o 
  -9  -3  12       68.03       70.52      4.63 o 
  -8  -3  12       82.41       76.81      3.50 o 
  -7  -3  12     1282.05     1209.97     45.99 o 
  -6  -3  12      191.81      154.41     10.55 o 
  -5  -3  12       24.87       20.50      3.38 o 
  -4  -3  12      770.38      707.88     26.94 o 
  -3  -3  12      636.67      622.78     36.80 o 
  -2  -3  12      167.50      190.96     11.84 o 
   2  -3  12     1944.06     1984.28     90.08 o 
   3  -3  12     6947.69     7698.60    274.82 o 
   4  -3  12      168.10      190.93      7.67 o 
   5  -3  12     1327.90     1275.37     46.49 o 
   6  -3  12       32.37       33.46      2.71 o 
   7  -3  12      552.50      605.84     37.58 o 
   8  -3  12       76.86       73.14      5.66 o 
   9  -3  12      190.12      212.58     12.35 o 
  10  -3  12       72.25       67.94      3.22 o 
  -9  -2  12       27.35       23.16      3.09 o 
  -8  -2  12      146.42      154.49      5.55 o 
  -7  -2  12      683.74      710.33     55.08 o 
  -6  -2  12      201.48      251.48     10.43 o 
  -5  -2  12      386.38      343.45     47.61 o 
  -4  -2  12      127.88       98.47      9.52 o 
  -3  -2  12      259.53      237.02     10.73 o 
  -2  -2  12     1966.33     2129.44    153.90 o 
  -1  -2  12      189.66      183.24     13.90 o 
   0  -2  12      213.41      295.45     21.62 o 
   2  -2  12      390.33      334.06     15.96 o 
   3  -2  12      463.56      474.91     26.51 o 
   4  -2  12     4177.52     4650.49    167.02 o 
   5  -2  12       47.20       45.81      3.08 o 
   6  -2  12       57.17       69.49      3.95 o 
   7  -2  12       40.20       42.22      5.66 o 
   8  -2  12      258.36      313.47     18.02 o 
   9  -2  12       71.73       66.08      3.81 o 
  10  -2  12      223.57      190.67     11.84 o 
 -10  -1  12       13.52       18.72      1.49 o 
  -9  -1  12       54.36       61.77      4.63 o 
  -8  -1  12      142.77      148.24      9.78 o 
  -7  -1  12       37.32       43.02      3.01 o 
  -6  -1  12      349.08      348.76     16.17 o 
  -5  -1  12      168.07      134.99      7.98 o 
  -4  -1  12      172.28      188.68      8.91 o 
  -3  -1  12     1162.98     1139.59     49.44 o 
  -2  -1  12      440.58      553.85     40.66 o 
  -1  -1  12     7845.65     9107.62    655.77 o 
   0  -1  12      540.09      422.59     30.88 o 
   2  -1  12       42.60       34.75      2.06 o 
   3  -1  12      188.64      210.01     13.90 o 
   4  -1  12       16.56       14.76      1.36 o 
   5  -1  12     2337.29     2240.20     69.63 o 
   6  -1  12       32.85       31.40      4.12 o 
   7  -1  12     1626.32     1666.18     99.86 o 
   8  -1  12       89.72       99.86      7.21 o 
   9  -1  12      404.62      383.12     14.92 o 
  10  -1  12       54.89       63.89      3.08 o 
 -10   0  12      101.00      137.84      4.85 o 
  -9   0  12        6.07        2.75      1.61 o 
  -8   0  12     3720.74     3564.50    185.82 o 
  -7   0  12      101.68       98.76      5.82 o 
  -6   0  12      379.25      403.21     14.84 o 
  -5   0  12       51.74       54.64      2.67 o 
  -4   0  12      295.73      374.22     13.71 o 
  -3   0  12      236.98      176.55     13.90 o 
  -1   0  12       74.26       76.94      4.08 o 
   1   0  12       32.87       38.77      5.92 o 
   2   0  12     2535.88     2428.49    142.07 o 
   3   0  12      533.44      493.65     28.57 o 
   4   0  12       46.56       71.37      3.81 o 
   5   0  12       26.98       30.80      2.55 o 
   6   0  12      286.93      320.48     13.21 o 
   7   0  12       15.52       12.35      3.09 o 
   8   0  12      212.21      188.39     11.32 o 
   9   0  12      115.48      144.12      8.75 o 
  10   0  12      101.81       86.47      5.66 o 
 -10   1  12      100.42       94.29      3.66 o 
  -9   1  12       64.89       76.75      4.37 o 
  -7   1  12      583.46      579.07     36.03 o 
  -6   1  12       68.66       56.62      5.15 o 
  -5   1  12     1243.85     1313.07     78.24 o 
  -4   1  12       14.28       21.56      3.09 o 
  -3   1  12    11176.75    10037.74    723.71 o 
  -1   1  12      895.93      737.14     34.01 o 
   0   1  12      506.48      445.95     48.64 o 
   2   1  12     1091.98     1105.58     47.58 o 
   3   1  12     2111.77     2408.70    103.18 o 
   4   1  12      230.12      206.75      9.60 o 
   5   1  12      469.38      511.13     33.46 o 
   6   1  12      120.97      126.11      9.78 o 
   7   1  12       69.32       72.34      9.01 o 
   8   1  12        9.77       10.80      3.35 o 
   9   1  12       59.45       57.13      4.63 o 
 -11   2  12       12.09       14.41      2.06 o 
 -10   2  12       19.19       27.88      2.34 o 
  -9   2  12       17.72       22.65      3.09 o 
  -8   2  12     2476.41     2385.26    142.07 o 
  -7   2  12      114.59      116.84      8.75 o 
  -6   2  12     3531.46     3737.45    220.82 o 
  -5   2  12        4.17        6.69      2.06 o 
  -4   2  12     2830.86     3177.43    187.36 o 
  -3   2  12      325.51      272.57     17.50 o 
  -2   2  12      387.31      340.09     15.71 o 
  -1   2  12      100.68       68.97      4.63 o 
   0   2  12      540.74      615.49     48.64 o 
   1   2  12     1063.87     1070.64     62.80 o 
   2   2  12       12.24        6.85      1.09 o 
   3   2  12      641.04      735.96     32.14 o 
   4   2  12     3327.85     4051.45    173.28 o 
   5   2  12       77.33       90.41      5.06 o 
   6   2  12      251.89      241.58     10.63 o 
   7   2  12       38.16       42.35      4.31 o 
   8   2  12      278.61      247.65      8.72 o 
   9   2  12        5.86        3.09      1.54 o 
 -11   3  12      922.78      820.48     43.24 o 
 -10   3  12      101.99       88.53      6.69 o 
  -9   3  12       36.29       49.12      7.21 o 
  -8   3  12        3.75        6.18      2.57 o 
  -7   3  12     2521.25     2815.57    167.29 o 
  -6   3  12       50.54       49.93      4.63 o 
  -5   3  12     2295.82     2445.85    101.17 o 
  -4   3  12      206.09      210.01     13.38 o 
  -3   3  12     6947.64     7333.25    263.76 o 
  -2   3  12     1819.56     1905.89     86.07 o 
  -1   3  12      132.78      170.38     17.50 o 
   0   3  12      142.35      103.46     11.32 o 
   1   3  12     2295.12     2559.33    179.38 o 
   2   3  12      146.90      160.30      7.62 o 
   3   3  12      162.83      172.42      8.13 o 
   4   3  12        4.70        6.58      1.46 o 
   5   3  12        2.97       10.81      3.09 o 
   6   3  12      247.33      291.22     22.71 o 
   7   3  12      329.94      346.41     12.14 o 
   8   3  12       32.20       21.85      1.98 o 
 -10   4  12       19.14       15.60      1.98 o 
  -9   4  12        7.34       10.22      1.62 o 
  -8   4  12      628.02      647.51     19.13 o 
  -6   4  12       89.57      105.53      5.46 o 
  -5   4  12      147.97      171.32      7.82 o 
  -4   4  12      162.48      161.63     10.29 o 
  -3   4  12      391.12      316.56     19.04 o 
  -2   4  12     7939.59     8468.43    404.28 o 
  -1   4  12     2026.18     1984.35     83.68 o 
   0   4  12       55.43      102.50      6.66 o 
   1   4  12     1393.49     1252.85     81.33 o 
   2   4  12        3.56        9.09      1.24 o 
   3   4  12       28.85       37.06      3.60 o 
   4   4  12       67.46       85.45      7.21 o 
   5   4  12       69.42       58.78      3.25 o 
   6   4  12       33.47       24.08      2.34 o 
   7   4  12       50.59       43.42      2.95 o 
   8   4  12      151.30      145.30      7.98 o 
 -10   5  12        3.77        5.66      1.71 o 
  -9   5  12      220.28      200.90      7.33 o 
  -8   5  12       20.19       22.29      1.82 o 
  -7   5  12       58.76       59.61      5.15 o 
  -5   5  12      115.43      115.81      8.24 o 
  -4   5  12      173.61      170.89     11.32 o 
  -3   5  12      102.11       69.55     10.29 o 
  -2   5  12      279.06      323.64     19.81 o 
  -1   5  12      217.86      300.88     16.95 o 
   0   5  12        5.56        4.12      2.06 o 
   1   5  12      985.82     1056.74     68.97 o 
   2   5  12       64.13       65.37      6.18 o 
   4   5  12       55.60       48.90      4.12 o 
   5   5  12        2.03        4.68      1.29 o 
   6   5  12       60.33       46.48      8.75 o 
   7   5  12       42.71       38.20      4.12 o 
 -10   6  12       16.49       14.59      2.09 o 
  -9   6  12       16.02       19.24      2.47 o 
  -8   6  12      352.63      390.04     16.29 o 
  -7   6  12       23.10       23.60      2.18 o 
  -6   6  12     2741.39     2775.42    161.11 o 
  -5   6  12       23.15       29.85      4.12 o 
  -4   6  12      532.97      484.88     29.34 o 
  -3   6  12      232.28      224.58     25.48 o 
  -2   6  12     7329.86     7838.37    374.38 o 
  -1   6  12     1236.49     1340.36     87.50 o 
   0   6  12      128.35      127.14     10.29 o 
   1   6  12      348.98      339.72     23.68 o 
   2   6  12      554.16      587.48     24.13 o 
   3   6  12      149.05      155.96     11.84 o 
   6   6  12        1.40        3.29      1.71 o 
 -10   7  12       23.00       13.38      3.09 o 
  -9   7  12       48.97       58.14      3.51 o 
  -8   7  12       31.55       30.67      2.03 o 
  -7   7  12     1088.28     1184.84     36.74 o 
  -6   7  12      110.50      112.13     16.47 o 
  -5   7  12       87.28       86.65      7.72 o 
  -4   7  12      131.65      142.58     10.29 o 
  -3   7  12       22.11       34.04      2.39 o 
  -2   7  12       44.29       37.29      2.97 o 
  -1   7  12       82.23       84.25      5.46 o 
   0   7  12       47.85       46.24      3.62 o 
   1   7  12      154.73      192.83      9.11 o 
   2   7  12       35.11       31.80      2.94 o 
   3   7  12       47.70       60.74      8.24 o 
 -10   8  12       27.29       24.71      3.60 o 
  -9   8  12       68.16       76.18      7.72 o 
  -8   8  12       72.92       81.27      6.52 o 
  -7   8  12       22.16       19.90      2.75 o 
  -6   8  12       71.34       73.31      4.64 o 
  -5   8  12      102.17      106.96      4.96 o 
  -4   8  12       37.33       36.14      2.94 o 
  -3   8  12      333.94      291.85     23.68 o 
  -2   8  12      270.71      283.10     20.59 o 
  -1   8  12      143.66      141.55     11.84 o 
   0   8  12      311.09      274.55     10.36 o 
   1   8  12      188.93      195.58      7.33 o 
   2   8  12      396.93      364.39     18.90 o 
   3   8  12      206.85      202.29     18.53 o 
  -9   9  12      111.00      141.55      8.01 o 
  -8   9  12       38.25       31.98      7.21 o 
  -7   9  12      498.45      503.12     37.32 o 
  -6   9  12      187.60      218.25     17.50 o 
  -5   9  12       36.73       36.26      4.42 o 
  -4   9  12      264.77      278.56     21.33 o 
  -3   9  12      994.09      929.31     36.46 o 
  -2   9  12      281.82      256.71     38.86 o 
  -1   9  12        3.50        2.86      1.78 o 
   0   9  12       32.44       27.68      2.18 o 
   1   9  12       25.81       28.90      2.26 o 
   2   9  12       75.62       64.86      5.66 o 
  -8  10  12      433.72      418.38     22.20 o 
  -7  10  12       21.59       25.34      7.46 o 
  -6  10  12      241.56      234.56      9.49 o 
  -5  10  12      221.29      198.99     29.60 o 
  -4  10  12       54.86       55.12      5.15 o 
  -3  10  12       51.20       47.36      7.72 o 
  -2  10  12      206.38      197.40      8.92 o 
  -1  10  12        1.19        1.87      1.52 o 
   0  10  12      109.91      132.62      7.09 o 
   1  10  12        1.05        1.62      1.24 o 
  -6  11  12       37.27       35.00      5.66 o 
  -5  11  12        0.30        3.09      3.60 o 
  -4  11  12       14.23       13.38      4.63 o 
  -3  11  12       85.13       76.69      9.27 o 
  -2  11  12        2.27        3.09      4.12 o 
  -1 -11  13      224.86      232.22     10.56 o 
   0 -11  13       57.86       45.41      7.46 o 
   1 -11  13      330.94      387.08     23.68 o 
   2 -11  13       58.04       53.02      4.12 o 
   3 -11  13       23.55       30.88      3.09 o 
   6 -11  13       12.46       11.84      1.54 o 
  -3 -10  13       77.57       75.15      5.66 o 
  -2 -10  13      117.89      125.60      6.55 o 
  -1 -10  13      131.33      143.55     15.70 o 
   0 -10  13      564.85      545.89     19.61 o 
   1 -10  13       67.03       67.91      7.21 o 
   2 -10  13      924.11      868.86     52.50 o 
   3 -10  13       52.29       49.41      3.33 o 
   4 -10  13      117.90      108.61      8.75 o 
  -4  -9  13       74.83       75.67      6.18 o 
  -3  -9  13        0.62        0.26      1.27 o 
  -2  -9  13      319.14      337.32     28.05 o 
  -1  -9  13       51.62       71.55      4.73 o 
   0  -9  13      285.34      273.58     10.39 o 
   1  -9  13       26.24       31.50      2.18 o 
   2  -9  13       70.55       69.94      3.47 o 
   3  -9  13      325.36      335.07     15.10 o 
   4  -9  13       48.03       46.33      5.66 o 
   5  -9  13       29.70       37.06      5.15 o 
   6  -9  13        9.16        5.66      2.57 o 
   7  -9  13        6.31        6.18      4.12 o 
   8  -9  13       36.55       47.72      4.32 o 
   9  -9  13      403.63      435.46     30.88 o 
  -4  -8  13      833.55      838.28     32.19 o 
  -3  -8  13       58.23       65.00      5.13 o 
  -2  -8  13        7.54       11.00      2.34 o 
  -1  -8  13      110.25       97.86      9.01 o 
   0  -8  13      510.80      530.04     24.97 o 
   1  -8  13      294.08      303.64     20.03 o 
   2  -8  13       16.73       26.87      3.22 o 
   3  -8  13      256.34      285.04     14.34 o 
   4  -8  13       12.01       11.18      5.40 o 
   5  -8  13      101.72       97.99      5.63 o 
   6  -8  13      900.76      812.65     29.16 o 
   7  -8  13       22.89       24.75      2.07 o 
   8  -8  13      476.26      491.18     14.83 o 
   9  -8  13       10.62       12.26      2.84 o 
  -6  -7  13      165.98      142.07     10.81 o 
  -5  -7  13      115.02      136.92     13.90 o 
  -4  -7  13      509.99      493.07     19.11 o 
  -3  -7  13     1756.28     1821.45     60.85 o 
  -2  -7  13      452.80      345.38     27.80 o 
  -1  -7  13     1282.95     1235.64     65.14 o 
   0  -7  13      172.27      166.26     14.41 o 
   1  -7  13       14.13       10.79      2.09 o 
   2  -7  13       78.55       67.00      4.69 o 
   3  -7  13     1917.93     1861.82     84.71 o 
   4  -7  13      182.92      205.89     13.90 o 
   5  -7  13      140.92      154.93     11.32 o 
   6  -7  13      106.47       98.96      7.19 o 
   7  -7  13     1837.36     1840.23     54.64 o 
   8  -7  13       46.29       46.31      3.56 o 
   9  -7  13      897.98      926.13     27.61 o 
  10  -7  13        9.08       10.29      2.57 o 
  -7  -6  13       41.43       43.60      2.57 o 
  -6  -6  13      384.70      406.34     16.85 o 
  -5  -6  13       32.11       24.83      2.40 o 
  -4  -6  13       74.13      122.23      7.41 o 
  -3  -6  13      123.74      133.31     12.35 o 
  -2  -6  13       13.93       21.91      3.08 o 
  -1  -6  13       41.24       53.22     10.29 o 
   0  -6  13      263.45      278.59     13.73 o 
   1  -6  13       80.10       85.55      5.19 o 
   2  -6  13      286.60      378.53     18.06 o 
   3  -6  13       20.33       15.96      3.09 o 
   4  -6  13     2486.58     2629.24    152.36 o 
   5  -6  13       23.46       36.55      4.12 o 
   7  -6  13       17.84       17.99      1.75 o 
   8  -6  13      716.84      679.35     20.67 o 
   9  -6  13       39.42       49.75      3.23 o 
  10  -6  13      429.84      440.95     14.80 o 
  -8  -5  13       20.54       15.28      1.61 o 
  -7  -5  13      157.60      195.01      8.75 o 
  -6  -5  13      225.60      239.46     13.77 o 
  -5  -5  13     1781.83     1735.67    130.23 o 
  -4  -5  13      111.52      103.47      5.53 o 
  -3  -5  13     1645.18     1620.80     84.61 o 
  -2  -5  13      136.22      139.87     23.16 o 
  -1  -5  13     1166.93     1213.22     89.05 o 
   0  -5  13      314.22      236.78     19.04 o 
   1  -5  13      180.81      203.83     16.47 o 
   2  -5  13      223.90      276.41     21.62 o 
   3  -5  13     3452.72     3478.54    200.74 o 
   4  -5  13      174.99      160.76      7.45 o 
   5  -5  13      727.65      684.08     41.18 o 
   6  -5  13       48.55       43.24      4.12 o 
   7  -5  13      707.24      688.97     26.94 o 
   8  -5  13       33.49       32.20      2.96 o 
   9  -5  13       29.93       40.90      2.94 o 
  10  -5  13       37.03       46.64      4.89 o 
  -8  -4  13      718.16      666.70     27.23 o 
  -7  -4  13      311.71      290.38     11.69 o 
  -6  -4  13      337.85      315.45     12.98 o 
  -5  -4  13      684.80      684.72     34.21 o 
  -4  -4  13      114.83      107.98      4.94 o 
  -3  -4  13       24.17       23.25      2.65 o 
  -2  -4  13      112.98       67.43      4.63 o 
  -1  -4  13      132.97      113.76      7.21 o 
   0  -4  13     1671.51     1890.72     86.68 o 
   1  -4  13      756.84      777.38     35.98 o 
   2  -4  13    21160.48    22256.90   1309.99 o 
   3  -4  13      372.86      411.78     25.22 o 
   4  -4  13       18.88       23.60      1.98 o 
   5  -4  13       34.77       35.00      3.60 o 
   6  -4  13       85.55       83.39      6.69 o 
   7  -4  13       17.66       18.42      2.34 o 
   8  -4  13       59.39       55.65      2.88 o 
   9  -4  13       84.38       84.42      5.15 o 
  10  -4  13      360.75      350.02     21.10 o 
  -9  -3  13      167.13      166.26      9.27 o 
  -8  -3  13       75.15       69.50      5.66 o 
  -7  -3  13       14.43        4.78      1.57 o 
  -6  -3  13      209.28      194.79     10.76 o 
  -5  -3  13      571.57      601.50     22.96 o 
  -4  -3  13      514.77      447.57     24.81 o 
  -3  -3  13     3146.28     3379.69    145.39 o 
  -2  -3  13       18.83       20.59      2.57 o 
   2  -3  13     1847.48     1843.25     83.90 o 
   3  -3  13     1166.74     1228.82     52.25 o 
   4  -3  13      156.95      183.97      7.54 o 
   5  -3  13       85.66       82.66      4.32 o 
   6  -3  13       50.90       49.32      4.12 o 
   7  -3  13      305.64      353.10     22.65 o 
   8  -3  13       16.66       14.93      2.57 o 
   9  -3  13      189.08      172.43     10.29 o 
  10  -3  13       25.01       24.23      1.98 o 
  -9  -2  13       39.38       43.75      4.12 o 
  -8  -2  13      201.18      223.60      8.36 o 
  -7  -2  13      893.81      862.90     31.59 o 
  -6  -2  13        8.59       11.06      1.78 o 
  -5  -2  13      293.61      300.26     12.00 o 
  -4  -2  13      420.77      443.44     22.13 o 
  -3  -2  13       47.78       50.81      2.91 o 
  -2  -2  13     3173.28     3418.13    156.15 o 
  -1  -2  13      397.21      328.40     24.71 o 
   0  -2  13      532.95      617.16     44.78 o 
   2  -2  13      621.35      787.02     36.03 o 
   3  -2  13      428.46      443.76     16.57 o 
   4  -2  13      521.57      521.37     19.54 o 
   5  -2  13       19.42       24.72      2.18 o 
   6  -2  13      419.39      409.54     18.27 o 
   7  -2  13       96.72       96.26      5.19 o 
   8  -2  13       55.96       65.89      5.66 o 
   9  -2  13       28.16       32.06      5.15 o 
  10  -2  13      199.96      222.14     13.38 o 
 -10  -1  13       18.20       14.36      1.36 o 
  -9  -1  13        8.26        6.69      2.06 o 
  -8  -1  13      303.52      308.84     17.50 o 
  -7  -1  13      235.43      257.66     12.36 o 
  -6  -1  13      288.73      277.12     14.16 o 
  -5  -1  13      356.39      460.13     20.54 o 
  -4  -1  13      117.41      100.31      9.78 o 
  -3  -1  13        3.11        7.24      1.09 o 
  -2  -1  13      704.76      653.19     47.87 o 
  -1  -1  13       15.11       33.97      4.12 o 
   0  -1  13      499.44      526.05     38.09 o 
   1  -1  13     2700.26     2777.00    100.84 o 
   2  -1  13       89.05       87.50      5.66 o 
   3  -1  13      850.63      950.00     41.45 o 
   4  -1  13        7.05        6.29      1.06 o 
   5  -1  13      439.19      447.05     14.68 o 
   6  -1  13       73.82       69.47      4.63 o 
   7  -1  13       24.28       15.85      2.34 o 
   8  -1  13       45.78       54.05      5.15 o 
   9  -1  13       54.76       50.73      3.28 o 
  10  -1  13       74.40       77.77      4.89 o 
 -10   0  13      621.80      559.62     17.24 o 
  -9   0  13       15.75       19.61      2.18 o 
  -8   0  13     1589.68     1688.31     89.05 o 
  -7   0  13      143.52      138.98      7.28 o 
  -6   0  13      598.53      543.09     19.69 o 
  -5   0  13       54.16       52.39      2.67 o 
  -4   0  13    16493.56    17099.91    590.81 o 
  -3   0  13      242.43      197.14     12.87 o 
  -2   0  13      272.65      316.56     23.68 o 
  -1   0  13       34.00       29.19      2.06 o 
   0   0  13        0.87        7.35      1.09 o 
   1   0  13       27.79       26.77      2.06 o 
   2   0  13      675.26      611.59     26.50 o 
   3   0  13      882.20      935.60     40.32 o 
   4   0  13     2439.79     2471.73    155.45 o 
   5   0  13      120.97      136.67      6.18 o 
   6   0  13      433.55      423.37     16.92 o 
   7   0  13        5.08        5.66      2.57 o 
   8   0  13       12.54       14.41      2.57 o 
   9   0  13       50.57       58.16      4.12 o 
  10   0  13       46.55       51.47      4.12 o 
 -10   1  13      166.78      184.27     10.19 o 
  -9   1  13     1087.61     1030.50     38.76 o 
  -8   1  13      220.34      201.48      9.38 o 
  -7   1  13     1111.36     1113.36     67.43 o 
  -6   1  13       75.79       62.80      5.66 o 
  -5   1  13      102.13       71.03      5.66 o 
  -4   1  13       38.29       42.08      2.55 o 
  -3   1  13     2361.47     2237.53    161.63 o 
  -2   1  13       40.54       42.72      3.09 o 
  -1   1  13     2683.70     3024.04    217.73 o 
   2   1  13      995.52     1034.15     44.86 o 
   3   1  13     1532.86     1796.35     77.20 o 
   4   1  13      202.37      227.53     10.54 o 
   5   1  13       12.59        7.72      2.06 o 
   6   1  13       25.07       29.34      4.12 o 
   7   1  13      653.93      636.02     27.07 o 
   8   1  13       27.36       23.20      2.06 o 
   9   1  13     1252.46     1210.64     68.46 o 
 -11   2  13        9.62        9.27      1.54 o 
 -10   2  13       60.48       94.09     10.29 o 
  -9   2  13       12.75       21.62      3.09 o 
  -8   2  13     2865.45     2682.77    159.57 o 
  -7   2  13      159.40      166.26     11.84 o 
  -6   2  13     1366.14     1344.47     80.30 o 
  -5   2  13       96.58       86.47      6.18 o 
  -4   2  13      432.62      451.42     27.80 o 
  -3   2  13      452.42      424.79     23.42 o 
  -2   2  13      617.90      729.57     33.27 o 
  -1   2  13       68.60       65.37      4.12 o 
   0   2  13     1653.36     1584.72     77.55 o 
   1   2  13     1107.52     1221.12     52.68 o 
   2   2  13     1335.02     1484.07     63.75 o 
   3   2  13      393.69      447.45     19.77 o 
   4   2  13     3384.19     3725.76    159.30 o 
   5   2  13      239.12      277.27     12.89 o 
   6   2  13     1019.28      967.41     31.84 o 
   7   2  13       69.51       74.68      6.66 o 
   8   2  13      416.70      402.99     13.82 o 
   9   2  13       16.36       15.44      2.06 o 
 -11   3  13       13.74       18.02      2.57 o 
 -10   3  13      152.39      165.23     10.81 o 
  -9   3  13     1475.69     1296.42     42.09 o 
  -8   3  13       14.80       13.87      2.47 o 
  -7   3  13       37.23       35.52      4.63 o 
  -6   3  13       22.72       24.20      2.18 o 
  -5   3  13      312.51      350.22     15.10 o 
  -4   3  13      165.00      188.39     11.84 o 
  -3   3  13     1158.66     1159.05     48.40 o 
  -2   3  13     1610.26     1433.32     65.17 o 
  -1   3  13     2933.66     3207.16    160.48 o 
   0   3  13      352.44      364.27     24.19 o 
   1   3  13      629.35      729.49     33.71 o 
   2   3  13       79.76       82.65      3.54 o 
   3   3  13      445.26      416.17     18.52 o 
   4   3  13        7.17        9.41      1.61 o 
   5   3  13      352.17      379.36     25.74 o 
   6   3  13       53.74       66.43      4.50 o 
   7   3  13      246.70      245.16      8.83 o 
   8   3  13       13.16       11.64      1.61 o 
 -10   4  13      569.14      554.01     21.18 o 
  -9   4  13        3.82        5.58      1.43 o 
  -8   4  13       13.89       12.60      1.47 o 
  -7   4  13       80.72       85.45      6.69 o 
  -6   4  13      284.84      298.37     13.28 o 
  -5   4  13       73.05       78.80      4.17 o 
  -4   4  13       19.70       25.53      1.98 o 
  -3   4  13      628.68      821.51     48.38 o 
  -2   4  13     1527.34     1581.37     75.85 o 
  -1   4  13     2388.31     2702.90    145.76 o 
   0   4  13      335.11      328.19     18.28 o 
   1   4  13     1677.61     1700.67    109.64 o 
   2   4  13       13.70       10.16      1.32 o 
   3   4  13      261.51      274.35     16.99 o 
   4   4  13       11.06        8.24      2.57 o 
   5   4  13        1.67        1.85      0.86 o 
   6   4  13       87.65       71.39      4.08 o 
   7   4  13        4.07        6.39      1.32 o 
   8   4  13       55.70       56.11      5.15 o 
 -10   5  13        4.57        2.78      1.71 o 
  -9   5  13       28.31       28.39      1.94 o 
  -8   5  13       57.47       55.80      2.94 o 
  -7   5  13        9.19        9.66      1.27 o 
  -6   5  13       49.86       48.38      4.63 o 
  -5   5  13      738.03      732.46     43.75 o 
  -4   5  13       24.82       27.80      3.60 o 
  -3   5  13      296.57      301.12     18.53 o 
  -2   5  13       43.27       54.22      4.81 o 
  -1   5  13     1377.62     1612.17     84.44 o 
   0   5  13       46.85       44.78      4.63 o 
   1   5  13      413.67      459.14     30.88 o 
   2   5  13      123.04      132.66      6.69 o 
   3   5  13     2016.65     1958.55    125.59 o 
   4   5  13       35.82       33.97      3.09 o 
   5   5  13     1680.76     1474.12     58.26 o 
   6   5  13       15.90       20.56      2.57 o 
   7   5  13       64.17       71.35      3.43 o 
 -10   6  13       54.51       56.25      3.43 o 
  -9   6  13       13.56       10.07      1.91 o 
  -8   6  13       51.15       50.73      4.01 o 
  -7   6  13       35.76       33.97      3.04 o 
  -6   6  13       39.01       57.65      5.66 o 
  -5   6  13       36.74       37.58      4.63 o 
  -4   6  13      113.39      110.67      8.24 o 
  -3   6  13      216.06      235.03     11.75 o 
  -2   6  13     2113.47     2501.62    120.40 o 
  -1   6  13     1064.58     1066.00     70.00 o 
   0   6  13        6.39       61.77      6.18 o 
   1   6  13      397.28      444.77     21.46 o 
   2   6  13       15.93       17.76      2.55 o 
   3   6  13      264.86      250.67     17.50 o 
   4   6  13     1557.43     1523.60     96.77 o 
   5   6  13      174.96      148.24     11.32 o 
   6   6  13      250.68      243.24     12.16 o 
 -10   7  13        2.17        4.63      2.57 o 
  -9   7  13      948.93      881.33     31.90 o 
  -8   7  13       55.18       53.08      3.55 o 
  -7   7  13     1841.64     1861.35     57.25 o 
  -6   7  13      210.36      227.44     11.72 o 
  -5   7  13       16.72       16.47      3.60 o 
  -4   7  13      202.14      213.42     19.56 o 
  -3   7  13      118.25       95.12      5.00 o 
  -2   7  13      259.76      265.66     11.43 o 
  -1   7  13      206.97      220.94     11.65 o 
   0   7  13      173.68      195.08      9.11 o 
   1   7  13       73.87       48.96      3.74 o 
   2   7  13       92.81       90.05      5.22 o 
 -10   8  13      244.17      257.88     18.53 o 
  -9   8  13       72.98       57.13      4.54 o 
  -8   8  13      473.52      487.20     26.67 o 
  -7   8  13       61.24       61.78      4.10 o 
  -6   8  13      387.39      378.10     15.81 o 
  -5   8  13       29.07       33.82      3.94 o 
  -4   8  13      686.99      660.32     24.81 o 
  -3   8  13      154.02      167.07     15.70 o 
  -2   8  13      251.36      237.29     17.50 o 
  -1   8  13       20.18       24.19      4.63 o 
   0   8  13     1144.55     1139.60     39.79 o 
   1   8  13      179.37      186.50      9.81 o 
   2   8  13      977.61      964.25     46.94 o 
  -9   9  13      410.01      380.11     19.11 o 
  -8   9  13       45.79       39.79      6.95 o 
  -7   9  13       50.27       49.22      5.15 o 
  -6   9  13       37.38       39.76      7.72 o 
  -5   9  13      917.15      892.99     35.19 o 
  -4   9  13      427.09      458.66     22.73 o 
  -3   9  13      215.24      214.70      7.62 o 
  -2   9  13      592.99      573.15     34.15 o 
  -1   9  13      486.32      489.94     19.77 o 
   0   9  13      133.13      131.13      5.67 o 
   1   9  13      343.09      305.23     14.55 o 
   2   9  13        6.11        9.27      2.57 o 
  -8  10  13        6.24        8.59      2.18 o 
  -7  10  13       65.36       63.72     11.07 o 
  -6  10  13       55.79       50.44      2.86 o 
  -5  10  13      163.23      128.68     13.38 o 
  -4  10  13      220.57      199.65      9.29 o 
  -3  10  13        9.30        3.09      2.47 o 
  -2  10  13      113.36      127.15      6.27 o 
  -1  10  13       20.78       20.99      2.32 o 
   0  10  13       14.60       14.93      2.18 o 
   1  10  13        2.39        3.31      1.24 o 
  -6  11  13       31.47       31.40      5.66 o 
  -5  11  13      125.30      129.71     12.87 o 
  -4  11  13       14.18       14.93      4.63 o 
  -3  11  13       59.01       48.90      7.21 o 
  -2  11  13       18.87       20.07      5.15 o 
  -1 -11  14      210.92      211.33      9.64 o 
   0 -11  14       12.49       13.77      2.52 o 
   1 -11  14      748.95      851.38     36.21 o 
   2 -11  14      113.14      131.26      8.75 o 
   3 -11  14      397.99      456.57     28.31 o 
   6 -11  14       40.47       58.16      4.12 o 
  -3 -10  14       52.10       56.62      4.63 o 
  -2 -10  14       50.91       54.29      3.64 o 
  -1 -10  14        5.01        4.06      2.83 o 
   0 -10  14       58.53       63.83      4.37 o 
   1 -10  14       30.17       25.25      4.63 o 
   2 -10  14        1.95        2.06      1.54 o 
   3 -10  14       95.46       91.62      7.72 o 
  -4  -9  14       74.11       69.49      5.66 o 
  -3  -9  14       13.51       11.22      2.18 o 
  -2  -9  14      271.83      257.60     23.93 o 
  -1  -9  14      589.10      586.39     26.02 o 
   0  -9  14       40.52       35.82      3.28 o 
   1  -9  14     1084.77     1064.00     36.52 o 
   2  -9  14       29.96       22.53      3.05 o 
   3  -9  14      294.13      294.48     13.45 o 
   4  -9  14       86.38       78.22      4.90 o 
   5  -9  14      146.08      127.65      9.78 o 
   6  -9  14      152.43      160.60     11.32 o 
   7  -9  14      506.85      498.77     35.52 o 
   8  -9  14       44.04       55.30      4.32 o 
  -5  -8  14       84.04       84.93      6.69 o 
  -4  -8  14      251.34      260.85     10.79 o 
  -3  -8  14      152.69      162.46     13.30 o 
  -2  -8  14      446.40      440.98     20.01 o 
  -1  -8  14      277.44      278.83     27.02 o 
   0  -8  14      274.02      271.17     13.59 o 
   1  -8  14       74.22       65.67      3.80 o 
   2  -8  14       69.62       74.19      4.10 o 
   3  -8  14      135.81      138.10      9.27 o 
   4  -8  14     1058.09     1028.99     42.57 o 
   5  -8  14      147.33      159.05      8.01 o 
   6  -8  14       70.37       60.56      4.17 o 
   7  -8  14       61.40       59.05      3.06 o 
   8  -8  14       79.07       82.51      3.42 o 
   9  -8  14       16.66       21.10      3.60 o 
  -6  -7  14       26.54       29.34      3.60 o 
  -5  -7  14      382.17      419.72     22.85 o 
  -4  -7  14      224.63      189.55     16.53 o 
  -3  -7  14      276.06      282.40     10.48 o 
  -2  -7  14      201.34      207.44     18.02 o 
  -1  -7  14      369.63      364.52     20.56 o 
   0  -7  14      181.18      167.80     14.93 o 
   1  -7  14     1408.14     1441.79     67.69 o 
   2  -7  14      151.57      157.07     10.81 o 
   3  -7  14      192.32      189.94     12.87 o 
   4  -7  14       31.20       30.88      4.12 o 
   5  -7  14       88.55       90.08      7.72 o 
   6  -7  14      211.60      207.70      7.80 o 
   7  -7  14      132.63      138.99      8.62 o 
   8  -7  14       87.20       88.46      6.76 o 
   9  -7  14       84.39      106.85      5.27 o 
  10  -7  14       27.97       27.28      3.60 o 
  -7  -6  14       65.56       69.36      3.86 o 
  -6  -6  14      553.83      576.93     23.52 o 
  -5  -6  14       56.51       63.18      3.91 o 
  -4  -6  14      411.28      420.20     16.59 o 
  -3  -6  14      255.27      239.39     14.19 o 
  -2  -6  14       73.55       82.90      6.69 o 
  -1  -6  14      175.86      123.02     11.32 o 
   0  -6  14        6.89        9.84      2.09 o 
   1  -6  14      120.83      110.96      6.43 o 
   2  -6  14      957.16      965.19     44.15 o 
   3  -6  14      120.74      151.85     10.81 o 
   4  -6  14      529.52      508.55     30.88 o 
   5  -6  14       36.00       32.43      4.12 o 
   6  -6  14       78.39       58.39      4.38 o 
   7  -6  14       13.34       11.37      1.62 o 
   8  -6  14      340.72      322.94     10.49 o 
   9  -6  14      118.70      136.80      8.95 o 
  10  -6  14      119.10      128.10      4.89 o 
  -8  -5  14       28.57       16.47      2.57 o 
  -7  -5  14       65.53       66.53      3.71 o 
  -6  -5  14      126.72       93.03     10.04 o 
  -5  -5  14        5.60        7.01      2.06 o 
  -4  -5  14       61.58       72.37      7.81 o 
  -3  -5  14      114.07      107.50     11.58 o 
  -2  -5  14      164.49      161.36      9.83 o 
  -1  -5  14     1179.09     1182.85     86.47 o 
   0  -5  14      199.22      205.89     16.47 o 
   1  -5  14     1029.06     1195.20     86.99 o 
   2  -5  14      483.62      412.81     31.40 o 
   3  -5  14      101.93       74.64      6.18 o 
   4  -5  14       24.47       25.25      2.09 o 
   5  -5  14      120.19      105.00      7.72 o 
   6  -5  14       54.23       47.36      4.63 o 
   7  -5  14       37.23       43.91      2.98 o 
   8  -5  14       85.98       71.46      3.49 o 
   9  -5  14       88.59       82.19      4.08 o 
  10  -5  14       24.68       31.34      2.47 o 
  -8  -4  14      335.47      301.11     12.94 o 
  -7  -4  14      463.32      463.76     27.30 o 
  -6  -4  14     2490.44     2436.26     91.46 o 
  -5  -4  14      692.93      683.73     33.84 o 
  -4  -4  14       81.46      103.87      6.29 o 
  -3  -4  14       80.72       76.97      4.07 o 
  -2  -4  14     2785.27     2945.28    173.98 o 
  -1  -4  14      392.07      421.56     25.22 o 
   0  -4  14     2565.33     2838.21    129.57 o 
   1  -4  14     1571.03     1562.64     71.71 o 
   2  -4  14     7948.11     8102.36    476.64 o 
   4  -4  14     4230.56     4457.55    160.84 o 
   5  -4  14      126.69      113.24      8.24 o 
   6  -4  14       19.86       18.02      3.09 o 
   7  -4  14        7.59        6.95      1.82 o 
   8  -4  14       89.12       80.47      5.99 o 
   9  -4  14        9.35        8.75      1.54 o 
  10  -4  14       10.20       39.63      4.63 o 
  -9  -3  14      532.91      517.30     26.25 o 
  -8  -3  14       96.88       77.99     12.61 o 
  -7  -3  14       94.78       86.66      4.59 o 
  -6  -3  14      249.28      233.69     12.73 o 
  -5  -3  14      164.65      195.51      8.19 o 
  -4  -3  14      380.03      393.44     15.31 o 
  -3  -3  14     2022.44     2140.36     92.31 o 
  -2  -3  14       22.78       22.65      2.57 o 
  -1  -3  14      484.64      484.36     29.34 o 
   2  -3  14     1574.48     1652.61     65.63 o 
   3  -3  14      484.44      523.99     21.88 o 
   4  -3  14       87.96      102.52      4.69 o 
   5  -3  14      740.60      797.05     29.68 o 
   6  -3  14       53.59       49.28      3.44 o 
   7  -3  14        5.04        6.69      2.57 o 
   8  -3  14       69.84       63.83      5.15 o 
   9  -3  14       67.29       76.18      5.66 o 
  10  -3  14        9.86       11.32      2.57 o 
  -9  -2  14       50.29       37.06      3.60 o 
  -8  -2  14      278.64      279.17     10.09 o 
  -7  -2  14      880.46      872.93     36.83 o 
  -6  -2  14      141.15      159.75      7.12 o 
  -5  -2  14      187.23      169.70     15.70 o 
  -4  -2  14      505.63      516.25     22.90 o 
  -3  -2  14        1.99        4.38      1.09 o 
  -2  -2  14        8.68        9.92      1.32 o 
  -1  -2  14      794.19      872.47     63.31 o 
   0  -2  14      535.62      696.94     50.44 o 
   2  -2  14     1369.10     1197.26     54.56 o 
   3  -2  14      316.99      308.33     11.75 o 
   4  -2  14      142.51      147.76      6.43 o 
   5  -2  14       14.24       13.56      1.82 o 
   6  -2  14       51.44       56.22      3.59 o 
   7  -2  14      184.59      180.94      8.16 o 
   8  -2  14      724.23      746.87     40.15 o 
   9  -2  14       41.65       49.93      3.28 o 
  10  -2  14      100.41      114.54      7.46 o 
 -10  -1  14       21.96       15.41      1.27 o 
  -9  -1  14        5.93        9.27      2.06 o 
  -8  -1  14      277.75      290.82     16.47 o 
  -7  -1  14      341.95      323.70     18.79 o 
  -6  -1  14      107.46       96.79      7.21 o 
  -5  -1  14      173.93      213.26     10.17 o 
  -4  -1  14      104.57       90.15      5.40 o 
  -3  -1  14     1231.63     1254.38     63.83 o 
  -2  -1  14     1000.86     1066.00     77.72 o 
  -1  -1  14     4385.06     4426.67    318.10 o 
   0  -1  14      240.34      217.41     10.39 o 
   1  -1  14      299.00      269.73     10.19 o 
   2  -1  14      273.41      266.12     17.50 o 
   3  -1  14       43.00       38.88      6.69 o 
   4  -1  14        7.18        5.60      2.06 o 
   5  -1  14      654.30      719.09     23.15 o 
   6  -1  14       95.89      104.97      5.19 o 
   7  -1  14     1256.48     1197.78     72.58 o 
   8  -1  14       24.92       21.62      3.60 o 
   9  -1  14       90.71       82.95      4.37 o 
  10  -1  14       55.61       61.47      3.08 o 
 -10   0  14        6.21        5.69      1.19 o 
  -9   0  14      113.70      126.64      5.82 o 
  -8   0  14     2889.20     2956.61    154.42 o 
  -7   0  14      175.58      159.57     11.32 o 
  -6   0  14      196.94      193.06      7.61 o 
  -5   0  14      181.67      190.31      7.33 o 
  -4   0  14      156.75      152.76      5.94 o 
  -3   0  14      289.01      272.01     32.94 o 
  -2   0  14     2563.20     2562.84    184.79 o 
  -1   0  14       26.63       34.51      2.09 o 
   0   0  14    13979.82    12749.14    747.64 o 
   1   0  14       58.65       60.74      4.12 o 
   2   0  14     2472.19     2488.90    140.26 o 
   3   0  14      676.88      678.51     23.94 o 
   4   0  14      461.17      526.05     33.97 o 
   5   0  14      153.37      167.38     15.44 o 
   6   0  14       22.86       15.44      3.09 o 
   8   0  14     1251.99     1231.23     64.86 o 
   9   0  14       32.76       37.06      3.09 o 
  10   0  14      204.43      213.10     11.84 o 
 -10   1  14      133.63      137.48      4.85 o 
  -9   1  14       75.87      126.58      7.72 o 
  -8   1  14      121.17      113.61      5.93 o 
  -7   1  14     3736.79     3635.02    215.16 o 
  -6   1  14      117.07      100.89      7.72 o 
  -5   1  14      213.89      227.00     14.93 o 
  -4   1  14       30.25       29.85      3.09 o 
  -3   1  14      195.34      194.53     11.39 o 
  -2   1  14       91.48       93.53      4.54 o 
  -1   1  14      295.83      291.34     22.13 o 
   1   1  14     2720.86     2434.67    142.58 o 
   2   1  14      617.68      603.88     26.34 o 
   3   1  14     7315.68     8324.00    354.95 o 
   4   1  14      328.34      291.70     13.25 o 
   5   1  14      129.16      147.73     10.81 o 
   6   1  14        5.54        8.24      2.57 o 
   7   1  14      492.58      440.07     19.28 o 
   8   1  14       36.30       42.84      6.43 o 
   9   1  14       50.94       45.30      4.12 o 
 -11   2  14       24.71       21.62      2.57 o 
 -10   2  14     2303.18     2408.18     88.63 o 
  -9   2  14       78.96       95.74      6.69 o 
  -8   2  14       29.83       54.83      5.40 o 
  -7   2  14      102.74       95.74      7.72 o 
  -6   2  14      193.34      276.92     18.02 o 
  -5   2  14       51.33       40.66      3.60 o 
  -4   2  14     4144.33     4524.99    266.63 o 
  -3   2  14      428.85      425.17     25.74 o 
  -2   2  14     1372.53     1132.26     41.60 o 
  -1   2  14      184.72      234.72     13.90 o 
   0   2  14     3083.64     3528.99    205.89 o 
   1   2  14      959.77      918.95     39.59 o 
   2   2  14      515.16      587.60     25.61 o 
   3   2  14      275.52      291.50     13.25 o 
   4   2  14      663.74      711.42     31.24 o 
   5   2  14      232.83      242.95     16.99 o 
   6   2  14       57.64       64.99      3.31 o 
   7   2  14       19.65       23.30      2.10 o 
   8   2  14      583.87      585.86     21.01 o 
 -10   3  14      234.44      231.63     14.41 o 
  -9   3  14      445.31      406.33     13.00 o 
  -8   3  14       48.87       43.88      2.75 o 
  -7   3  14     1543.11     1647.65     98.31 o 
  -6   3  14       45.97       47.36      3.28 o 
  -5   3  14     1345.48     1177.90     49.13 o 
  -4   3  14      160.65      186.33     11.84 o 
  -3   3  14      488.17      467.92     19.83 o 
  -2   3  14      622.46      643.00     73.86 o 
  -1   3  14      253.35      232.45     11.92 o 
   0   3  14      293.05      333.15     50.96 o 
   1   3  14      519.80      639.41     28.28 o 
   2   3  14       20.56       22.35      1.67 o 
   3   3  14     5924.32     6166.88    263.57 o 
   4   3  14       52.10       55.13      3.44 o 
   5   3  14       24.50       17.86      2.09 o 
   6   3  14       22.67       23.95      1.93 o 
   7   3  14        3.73        5.18      2.56 o 
   8   3  14        8.65        8.69      1.46 o 
 -10   4  14      113.36      184.12     15.70 o 
  -9   4  14       19.99       20.78      3.08 o 
  -8   4  14      795.60      748.25     21.99 o 
  -7   4  14       33.77       40.15      4.12 o 
  -6   4  14      457.58      433.89     18.74 o 
  -5   4  14       36.02       43.24      2.84 o 
  -4   4  14     4195.38     4293.73    176.86 o 
  -3   4  14      212.55      159.57     10.29 o 
  -2   4  14      302.48      275.91     12.71 o 
  -1   4  14     1989.58     1774.18    149.53 o 
   0   4  14     2993.82     3187.16    168.32 o 
   1   4  14     1047.27     1061.91     50.96 o 
   2   4  14      350.11      398.91     17.95 o 
   3   4  14      424.94      373.18     22.65 o 
   4   4  14      175.15      164.71     12.35 o 
   5   4  14       48.45       38.72      2.84 o 
   6   4  14       34.37       26.93      2.47 o 
   7   4  14       65.11       73.03      6.43 o 
   8   4  14      152.04      154.42     11.32 o 
 -10   5  14        4.94        6.27      1.71 o 
  -9   5  14      612.62      615.92     25.23 o 
  -8   5  14       62.32       56.70      6.33 o 
  -7   5  14       33.91       37.87      2.23 o 
  -6   5  14       47.98       44.27      4.63 o 
  -5   5  14      119.55      124.05      8.75 o 
  -4   5  14       22.21       25.45      1.98 o 
  -3   5  14     3141.65     2907.19    167.80 o 
  -2   5  14       20.59       19.97      3.98 o 
  -1   5  14      252.59      222.91     13.14 o 
   0   5  14      321.27      306.78     21.10 o 
   1   5  14     1227.45     1093.29     71.55 o 
   2   5  14      209.37      245.01     28.31 o 
   3   5  14      775.13      826.14     54.05 o 
   4   5  14        6.40        8.75      2.06 o 
   5   5  14        4.95        7.37      1.61 o 
   6   5  14        1.30        4.34      1.24 o 
   7   5  14      741.68      740.28     29.90 o 
 -10   6  14      363.84      365.50     15.14 o 
  -9   6  14       16.97       16.89      1.96 o 
  -8   6  14      222.15      216.65      7.48 o 
  -7   6  14       18.72       17.05      1.81 o 
  -6   6  14       75.75       54.05      3.33 o 
  -5   6  14      100.88      100.37      7.72 o 
  -4   6  14       17.75        8.75      2.57 o 
  -3   6  14       91.05       85.45      6.69 o 
  -2   6  14     2192.66     2290.25    110.80 o 
  -1   6  14     1068.59     1073.73     70.52 o 
   0   6  14     1198.50     1330.58     86.99 o 
   1   6  14      363.76      341.29     14.59 o 
   2   6  14     1236.34     1284.29     59.32 o 
   3   6  14      176.60      183.48      9.64 o 
   4   6  14        2.23        4.12      4.12 o 
   5   6  14      245.71      149.79     11.84 o 
   6   6  14      203.29      189.02      9.81 o 
 -10   7  14        2.75        4.12      2.57 o 
  -9   7  14      243.75      248.58      9.65 o 
  -8   7  14       47.72       40.94      2.30 o 
  -7   7  14      127.37      137.59      7.99 o 
  -6   7  14      192.24      198.02     10.62 o 
  -5   7  14     1059.48     1168.95     68.97 o 
  -4   7  14      211.34      205.40     29.60 o 
  -3   7  14      684.65      615.31     29.12 o 
  -2   7  14      348.21      323.69     16.19 o 
  -1   7  14      502.60      428.45     20.93 o 
   0   7  14      633.06      641.15     30.39 o 
   1   7  14        7.99        8.14      1.93 o 
   2   7  14      163.35      142.72      6.81 o 
  -9   8  14       10.43       12.53      2.04 o 
  -8   8  14       76.94       86.18      6.67 o 
  -7   8  14       42.62       43.53      4.30 o 
  -6   8  14      286.19      311.50     13.35 o 
  -5   8  14       87.22       83.61      4.26 o 
  -4   8  14      795.96      739.59     25.01 o 
  -3   8  14       28.37       29.54      3.44 o 
  -2   8  14     3409.20     3398.24    216.70 o 
  -1   8  14       57.49       43.75      5.58 o 
   0   8  14       96.17       92.30      3.66 o 
   1   8  14       31.26       34.44      3.44 o 
   2   8  14       23.99       36.45      3.44 o 
  -8   9  14       40.90       38.24      3.95 o 
  -7   9  14     1233.10     1207.35     63.09 o 
  -6   9  14        2.79        5.24      2.84 o 
  -5   9  14      267.53      306.57     13.11 o 
  -4   9  14      449.70      435.14     28.75 o 
  -3   9  14     1038.73      952.20     31.38 o 
  -2   9  14      320.60      328.29     16.04 o 
  -1   9  14     1574.21     1447.61     63.98 o 
   0   9  14      128.27      113.55      9.17 o 
   1   9  14      179.53      202.08     10.17 o 
   2   9  14        7.00       11.32      2.57 o 
  -8  10  14       11.61       16.78      2.83 o 
  -7  10  14       74.60       70.52      8.24 o 
  -6  10  14        8.45        9.29      1.34 o 
  -5  10  14       76.72       86.47     10.29 o 
  -4  10  14        5.79        5.15      1.93 o 
  -3  10  14        9.95        7.62      2.57 o 
  -2  10  14      537.10      531.64     27.57 o 
  -1  10  14       11.80       13.96      3.35 o 
   0  10  14      157.03      128.00      6.92 o 
   1  10  14       20.81       24.19      3.09 o 
  -6  11  14       90.31       91.62      9.27 o 
  -5  11  14       35.29       37.58      6.18 o 
  -4  11  14       87.59       84.42      9.27 o 
  -3  11  14      302.55      336.63     28.31 o 
  -2  11  14        3.89       13.90      4.63 o 
  -1 -11  15       56.94       49.93      4.63 o 
   0 -11  15        6.23        6.49      1.46 o 
   1 -11  15       56.43       63.64      3.59 o 
   2 -11  15      136.78      119.42      8.24 o 
   3 -11  15       10.20        6.18      2.06 o 
   6 -11  15       50.71       61.25      4.12 o 
  -3 -10  15       20.54       25.74      3.09 o 
  -2 -10  15      203.67      232.05     10.73 o 
  -1 -10  15       64.17       68.70      9.27 o 
   0 -10  15        6.60        8.56      1.82 o 
   1 -10  15       35.75       44.27      5.15 o 
   2 -10  15       95.61       89.53      6.69 o 
  -4  -9  15       99.78       77.72      6.18 o 
  -3  -9  15      180.50      179.13      8.91 o 
  -2  -9  15      176.68      189.40     19.56 o 
  -1  -9  15        1.23        2.32      1.82 o 
   0  -9  15       14.12       12.04      2.18 o 
   1  -9  15       66.35       76.85      4.90 o 
   2  -9  15       14.73       14.56      1.97 o 
   3  -9  15       37.93       42.65      3.81 o 
   4  -9  15       54.13       49.93      4.17 o 
   5  -9  15     1122.84     1071.00     44.39 o 
   6  -9  15      196.90      198.77     22.39 o 
   7  -9  15       49.52       56.62      7.21 o 
   8  -9  15       42.00       34.70      3.59 o 
   9  -9  15       19.09       27.80      3.60 o 
  -5  -8  15      183.78      170.15      8.50 o 
  -4  -8  15       26.43       40.13      2.89 o 
  -3  -8  15      337.84      351.14     16.19 o 
  -2  -8  15      356.80      333.65     15.47 o 
  -1  -8  15      416.88      439.58     27.80 o 
   0  -8  15      161.35      161.29      9.02 o 
   1  -8  15       27.34       26.99      5.40 o 
   2  -8  15      172.28      140.44      6.32 o 
   3  -8  15      196.29      218.02     10.37 o 
   4  -8  15      727.05      694.39     29.28 o 
   5  -8  15      100.88       95.82      5.63 o 
   6  -8  15      382.61      341.77     15.10 o 
   7  -8  15       42.52       45.13      2.73 o 
   8  -8  15       59.24       58.51      2.78 o 
   9  -8  15       32.62       27.06      3.86 o 
  -6  -7  15        0.15       -0.51      1.54 o 
  -5  -7  15      330.31      358.62     15.04 o 
  -4  -7  15       27.85       24.22      2.27 o 
  -3  -7  15     3369.45     3409.31    112.46 o 
  -2  -7  15       15.88       13.40      2.91 o 
  -1  -7  15      313.76      326.34     26.25 o 
   0  -7  15      102.09      146.70     13.38 o 
   1  -7  15      233.58      245.39     12.49 o 
   2  -7  15      161.53      157.63     10.55 o 
   3  -7  15     2368.64     2210.25    128.68 o 
   4  -7  15      125.39      131.26      9.78 o 
   5  -7  15       15.92       15.36      2.77 o 
   6  -7  15      191.10      181.42      7.04 o 
   7  -7  15      392.94      385.90     13.67 o 
   8  -7  15       66.61       62.74      7.13 o 
   9  -7  15       73.64       97.17      4.27 o 
  10  -7  15       31.32       37.58      4.12 o 
  -7  -6  15       21.49       22.29      1.71 o 
  -6  -6  15       16.08       23.10      2.18 o 
  -5  -6  15      163.43      133.99      6.35 o 
  -4  -6  15       46.54       39.58      4.48 o 
  -3  -6  15      457.85      403.84     43.75 o 
  -2  -6  15      128.31      110.58      7.64 o 
  -1  -6  15      277.40      266.69     15.29 o 
   0  -6  15       18.10       27.23      2.84 o 
   1  -6  15      557.89      565.33     26.59 o 
   2  -6  15     1636.06     1587.66     72.35 o 
   3  -6  15      242.87      237.81     15.44 o 
   4  -6  15      117.42      125.08      9.27 o 
   5  -6  15      100.35      107.58      8.24 o 
   6  -6  15      254.39      246.77     10.25 o 
   7  -6  15      103.13      101.41      4.83 o 
   8  -6  15      420.58      458.75     14.34 o 
   9  -6  15       76.68       96.15      4.38 o 
  10  -6  15       73.32       75.99      4.89 o 
  -8  -5  15       93.10      101.40      8.24 o 
  -7  -5  15       75.48       69.23      3.86 o 
  -6  -5  15      255.57      259.64     14.66 o 
  -5  -5  15       39.06       41.61      7.72 o 
  -4  -5  15      148.47      154.44      8.61 o 
  -3  -5  15      139.82      134.96     12.35 o 
  -2  -5  15      130.69       94.20      8.75 o 
  -1  -5  15      718.18      732.69     34.13 o 
   0  -5  15      124.67       96.25      8.75 o 
   1  -5  15     4727.27     4534.25    326.34 o 
   2  -5  15      269.03      294.94     18.53 o 
   3  -5  15      296.90      309.87     19.56 o 
   4  -5  15       22.52       21.62      1.98 o 
   5  -5  15       20.34       15.96      2.57 o 
   6  -5  15       34.69       30.37      3.60 o 
   7  -5  15     1258.85     1328.88     38.60 o 
   8  -5  15       96.95       95.36      5.13 o 
   9  -5  15       12.65       18.09      2.04 o 
  10  -5  15        4.46        4.06      1.61 o 
  -8  -4  15      219.38      206.35     13.13 o 
  -7  -4  15      238.85      175.82     12.10 o 
  -6  -4  15      921.29      853.01     32.37 o 
  -5  -4  15      767.05      772.52     29.59 o 
  -4  -4  15       87.72       83.06      5.32 o 
  -3  -4  15       68.21       68.95      3.37 o 
  -2  -4  15       16.39       28.31      2.57 o 
  -1  -4  15      821.60      798.35     47.36 o 
   0  -4  15     3662.74     4192.72    190.03 o 
   1  -4  15     2067.95     1883.81     85.68 o 
   2  -4  15     1511.76     1586.40     94.20 o 
   3  -4  15      202.40      222.55      8.78 o 
   4  -4  15     3279.06     3529.88    126.97 o 
   5  -4  15      175.35      173.69      9.78 o 
   6  -4  15     1805.52     1787.66    106.55 o 
   7  -4  15       40.21       39.35      3.08 o 
   8  -4  15        6.72       15.00      1.84 o 
   9  -4  15       14.39       19.56      2.06 o 
  10  -4  15      434.12      495.17     28.82 o 
  -9  -3  15      673.17      649.59     32.43 o 
  -8  -3  15      152.61      139.05      7.17 o 
  -7  -3  15        3.95        9.73      1.73 o 
  -6  -3  15      294.33      286.66     11.66 o 
  -5  -3  15      259.98      240.18      9.95 o 
  -4  -3  15      205.47      218.87     11.50 o 
  -3  -3  15     9524.51    10502.72    449.59 o 
  -2  -3  15      204.10      217.73     13.90 o 
  -1  -3  15     1736.03     1891.63    111.70 o 
   0  -3  15      149.14      161.63     10.29 o 
   1  -3  15     2950.41     3314.86    195.60 o 
   2  -3  15      643.50      651.50     23.73 o 
   3  -3  15      542.88      623.88     23.24 o 
   4  -3  15       68.05       63.70      5.15 o 
   5  -3  15      443.40      435.06     19.04 o 
   6  -3  15       63.86       59.44      3.81 o 
   7  -3  15     1217.56     1286.82     77.72 o 
   8  -3  15        0.23        0.51      2.06 o 
   9  -3  15        1.37        7.21      2.06 o 
  10  -3  15        8.23        9.78      2.06 o 
  -9  -2  15       89.95       89.05      6.18 o 
  -8  -2  15      324.14      295.34     10.60 o 
  -7  -2  15      623.98      616.40     26.20 o 
  -6  -2  15     1447.53     1492.23     65.07 o 
  -5  -2  15      239.55      236.69     11.27 o 
  -4  -2  15        8.79       16.54      1.82 o 
  -3  -2  15       83.65       77.89      8.49 o 
  -2  -2  15       19.55       16.32      1.71 o 
  -1  -2  15     1041.35     1204.47     87.50 o 
   0  -2  15     1643.51     1559.63    112.73 o 
   2  -2  15       25.39       41.72      4.89 o 
   3  -2  15      128.07      127.80      5.56 o 
   4  -2  15      873.41      936.34     34.62 o 
   5  -2  15      255.52      249.74     10.14 o 
   6  -2  15      131.91      141.45      6.43 o 
   7  -2  15       71.27       75.67      6.69 o 
   8  -2  15      266.49      250.67     14.41 o 
   9  -2  15       91.42       96.01      4.73 o 
  10  -2  15        2.09        1.03      1.09 o 
 -10  -1  15       21.83       11.05      1.19 o 
  -9  -1  15       52.91       54.05      4.12 o 
  -8  -1  15       53.75       57.65      5.15 o 
  -7  -1  15        9.77        6.43      1.82 o 
  -6  -1  15      131.74      127.38     12.10 o 
  -5  -1  15      590.60      722.76     31.81 o 
  -4  -1  15      176.63      169.24     20.59 o 
  -3  -1  15       20.86       22.13      2.57 o 
  -2  -1  15     1091.31     1159.69     84.42 o 
  -1  -1  15     2240.25     2110.39    152.36 o 
   0  -1  15       84.20       89.05      7.21 o 
   1  -1  15     1446.59     1400.06    101.40 o 
   2  -1  15      258.55      244.50     16.47 o 
   3  -1  15      722.04      822.66     35.98 o 
   4  -1  15        3.13        3.09      1.24 o 
   5  -1  15       34.26       18.08      1.67 o 
   6  -1  15      111.76      120.27      5.93 o 
   7  -1  15      395.96      371.63     24.19 o 
   8  -1  15       39.13       36.03      4.12 o 
   9  -1  15      424.92      393.71     15.29 o 
  10  -1  15       28.35       28.04      1.80 o 
 -10   0  15      114.82       98.04      3.76 o 
  -9   0  15      151.82      165.04      7.28 o 
  -8   0  15      165.22      172.43     11.32 o 
  -7   0  15      105.22       96.05      5.46 o 
  -6   0  15        2.42        5.58      1.60 o 
  -5   0  15      316.48      336.66     12.37 o 
  -4   0  15       35.80       32.38      1.87 o 
  -3   0  15      523.83      498.77     27.02 o 
  -2   0  15      671.94      647.99     31.22 o 
  -1   0  15       58.82       58.16      3.22 o 
   0   0  15        0.24       -1.24      0.86 o 
   1   0  15      193.18      255.31     15.44 o 
   2   0  15      527.33      486.28     21.23 o 
   3   0  15      444.98      484.11     17.30 o 
   4   0  15      321.35      257.88     17.50 o 
   5   0  15       65.78       69.41      6.43 o 
   6   0  15      163.05      137.63      7.46 o 
   7   0  15      115.74      109.64      7.72 o 
   8   0  15      717.38      729.89     39.12 o 
   9   0  15      171.29      158.02      8.75 o 
 -10   1  15      104.91      114.06      6.84 o 
  -9   1  15     1566.71     1619.84     60.24 o 
  -8   1  15      279.70      269.06     11.72 o 
  -7   1  15       27.04       43.75      5.15 o 
  -6   1  15       73.72       58.68      5.15 o 
  -5   1  15     5770.36     5967.26    351.56 o 
  -4   1  15       17.09       15.44      2.57 o 
  -3   1  15      850.46     1006.30     60.22 o 
  -2   1  15      275.52      250.87      9.70 o 
  -1   1  15     1444.65     1504.04    109.12 o 
   1   1  15      583.95      492.89     21.44 o 
   2   1  15      215.89      223.48     10.17 o 
   3   1  15     1239.33     1370.49     59.04 o 
   4   1  15      263.14      283.53     13.13 o 
   5   1  15       29.59       32.43      4.12 o 
   6   1  15       50.38       61.25      6.18 o 
   7   1  15       26.85       21.50      2.34 o 
   8   1  15       47.92       66.90      3.60 o 
   9   1  15      200.06      192.51     11.84 o 
 -10   2  15      873.08     1064.91     39.67 o 
  -9   2  15      153.79      191.99     11.32 o 
  -8   2  15     2775.12     2655.06     90.33 o 
  -7   2  15       72.02       67.94      6.18 o 
  -6   2  15     1217.76     1192.11     71.55 o 
  -5   2  15       45.39       42.72      4.12 o 
  -4   2  15      519.06      521.42     31.40 o 
  -3   2  15      326.26      312.96     19.56 o 
  -2   2  15       24.38       34.89      1.78 o 
  -1   2  15      364.53      295.45     18.02 o 
   0   2  15     1582.48     1572.46     67.39 o 
   1   2  15      748.67      797.96     34.32 o 
   2   2  15     1358.35     1339.47     57.58 o 
   3   2  15      476.51      590.12     25.77 o 
   4   2  15      138.56      139.62      6.89 o 
   5   2  15      197.28      222.88     15.96 o 
   6   2  15      371.29      326.22     11.40 o 
   7   2  15       54.92       49.69      6.37 o 
   8   2  15       35.28       31.61      3.86 o 
 -10   3  15      126.94      134.86      9.27 o 
  -9   3  15      112.62      115.34     19.56 o 
  -8   3  15        2.79        2.71      1.43 o 
  -7   3  15     1106.54     1183.36     71.03 o 
  -6   3  15       34.04       35.36      2.71 o 
  -5   3  15       87.64       76.03      4.00 o 
  -4   3  15       85.56       92.65      6.69 o 
  -3   3  15      550.43      570.66     24.20 o 
  -2   3  15       99.74       98.22     11.84 o 
  -1   3  15     2208.72     2210.10    114.01 o 
   0   3  15      335.70      322.97     13.83 o 
   1   3  15     5727.55     6153.59    359.28 o 
   2   3  15      205.10      209.77     12.55 o 
   3   3  15       19.63       11.24      2.06 o 
   4   3  15      222.45      225.45     15.96 o 
   5   3  15      155.46      158.95      7.41 o 
   6   3  15        8.56        7.82      1.27 o 
   7   3  15       12.10       14.37      1.81 o 
   8   3  15       15.54       14.41      1.61 o 
 -10   4  15     1467.61     1499.74     55.70 o 
  -9   4  15       35.71       43.94      3.96 o 
  -8   4  15      270.28      261.66      9.49 o 
  -7   4  15       12.26       13.72      1.67 o 
  -6   4  15       89.74       81.99      4.54 o 
  -5   4  15      126.04      117.08      5.63 o 
  -4   4  15     3267.37     3485.10    143.75 o 
  -3   4  15        0.58        4.12      1.03 o 
  -2   4  15     2277.28     2221.60    117.29 o 
  -1   4  15      813.08      975.63    120.19 o 
   0   4  15      816.16      822.02     53.53 o 
   1   4  15      675.54      693.70     33.71 o 
   2   4  15        6.07       13.24      1.80 o 
   3   4  15      376.39      374.72     23.16 o 
   4   4  15     1637.11     1574.96     71.15 o 
   5   4  15       19.16       14.54      3.86 o 
   6   4  15      595.94      503.94     20.94 o 
   7   4  15       68.18       77.07      4.19 o 
   8   4  15       28.84       23.16      3.09 o 
 -10   5  15        1.46        1.54      1.61 o 
  -9   5  15       10.27       11.56      2.09 o 
  -8   5  15       55.71       46.63      5.15 o 
  -7   5  15      694.92      660.64     21.14 o 
  -6   5  15       52.36       44.78      5.15 o 
  -5   5  15       19.35       15.96      3.09 o 
  -4   5  15       92.92      100.58     14.16 o 
  -3   5  15      995.50      941.85     46.99 o 
  -2   5  15      377.21      380.06     17.10 o 
  -1   5  15     2001.58     2153.63    138.98 o 
   0   5  15      333.29      338.18     23.16 o 
   1   5  15      102.50       83.39      7.72 o 
   2   5  15      305.14      343.55     15.90 o 
   3   5  15       97.41       88.02      8.24 o 
   4   5  15       79.29       80.30      5.15 o 
   5   5  15      309.37      288.48     13.64 o 
   6   5  15       29.65       38.34      4.63 o 
   7   5  15      234.17      230.08     16.99 o 
 -10   6  15       20.77       19.65      2.09 o 
  -9   6  15       27.52       31.93      3.15 o 
  -8   6  15      705.81      668.25     20.87 o 
  -7   6  15       13.57        9.68      1.66 o 
  -6   6  15      250.91      254.29     10.39 o 
  -5   6  15       70.59       69.49      6.18 o 
  -4   6  15      625.35      628.48     37.58 o 
  -3   6  15       32.91       44.27      4.12 o 
  -2   6  15      444.52      495.17     33.46 o 
  -1   6  15      582.61      556.42     37.58 o 
   0   6  15      242.28      232.14     16.99 o 
   1   6  15      260.86      258.36     13.28 o 
   2   6  15     1489.66     1540.55     70.61 o 
   3   6  15       51.63       50.62      4.17 o 
   4   6  15      582.86      606.35     39.63 o 
   5   6  15       46.67       52.40      4.63 o 
   6   6  15       84.58       95.95      6.95 o 
 -10   7  15        2.09        0.51      2.57 o 
  -9   7  15      900.76      931.32     33.50 o 
  -8   7  15       91.33       88.15     16.47 o 
  -7   7  15      404.90      401.10     16.78 o 
  -6   7  15       59.34       47.36      7.72 o 
  -5   7  15      181.30      222.36     14.93 o 
  -4   7  15      207.56      191.30     16.73 o 
  -3   7  15      479.76      517.30     24.75 o 
  -2   7  15      361.11      362.22     47.10 o 
  -1   7  15     1336.62     1459.50     66.97 o 
   0   7  15      510.99      574.16     27.48 o 
   1   7  15      165.17      185.60      8.81 o 
   2   7  15      191.73      189.62     19.56 o 
   5   7  15      671.52      672.75     46.84 o 
  -9   8  15       17.35       12.17      3.35 o 
  -8   8  15       60.10       61.07      5.56 o 
  -7   8  15        3.06        1.37      1.87 o 
  -6   8  15      359.57      384.14     16.06 o 
  -5   8  15       13.23       18.44      2.19 o 
  -4   8  15       39.85       41.39      2.96 o 
  -3   8  15       43.26       35.46      3.81 o 
  -2   8  15     1136.95     1107.97     40.86 o 
  -1   8  15      352.05      334.16     10.58 o 
   0   8  15     1641.15     1531.45     54.60 o 
   1   8  15      106.22      102.19      6.36 o 
   2   8  15      105.49      103.25      6.95 o 
  -8   9  15       27.99       31.25      6.18 o 
  -7   9  15       60.30       67.69      5.79 o 
  -6   9  15      126.85      142.59     14.16 o 
  -5   9  15     1153.94     1140.80     44.73 o 
  -4   9  15      369.50      305.63     16.12 o 
  -3   9  15      478.75      448.03     15.32 o 
  -2   9  15       71.74       66.25      5.13 o 
  -1   9  15       55.14       67.10      3.55 o 
   0   9  15      209.65      190.60      7.68 o 
   1   9  15       74.31       50.37      3.81 o 
   2   9  15       28.98       40.15      4.63 o 
  -7  10  15       29.85       36.88      4.12 o 
  -6  10  15       97.90      111.29      5.16 o 
  -5  10  15       63.56       57.88     10.29 o 
  -4  10  15       23.31       22.50      2.53 o 
  -3  10  15       18.27       12.35      2.57 o 
  -2  10  15      738.79      671.08     34.50 o 
  -1  10  15       16.87       22.65      3.60 o 
  -6  11  15      133.54       89.56      9.27 o 
  -5  11  15       41.15       62.28      7.72 o 
  -4  11  15      159.62      200.23     18.02 o 
  -3  11  15       20.22       18.53      4.63 o 
  -1 -11  16       53.38       67.94      5.15 o 
   0 -11  16        6.42        4.89      1.46 o 
   1 -11  16       46.48       44.24      2.84 o 
   2 -11  16       17.59       12.35      2.06 o 
  -3 -10  16       26.19       28.82      3.09 o 
  -2 -10  16       28.82       30.65      2.91 o 
  -1 -10  16      157.20      164.66     10.55 o 
   0 -10  16      462.57      458.16     20.38 o 
   1 -10  16      153.50      138.46     10.29 o 
   2 -10  16       28.84       18.47      2.34 o 
   3 -10  16       21.01       21.10      3.60 o 
  -4  -9  16       84.28       89.05      6.69 o 
  -3  -9  16       18.82       22.60      3.09 o 
  -2  -9  16       36.72       42.80      5.15 o 
  -1  -9  16      661.17      632.42     27.84 o 
   0  -9  16       36.60       37.06      3.28 o 
   1  -9  16      347.36      361.57     16.00 o 
   2  -9  16       41.49       47.61      3.46 o 
   3  -9  16      164.07      171.85      8.55 o 
   4  -9  16       74.64       79.30      5.10 o 
   5  -9  16       35.56       33.76      3.28 o 
   6  -9  16       35.94       33.97      4.12 o 
   7  -9  16     1226.25     1237.41     70.52 o 
   8  -9  16       29.34       24.88      2.95 o 
   9  -9  16       13.90       15.96      2.57 o 
  -5  -8  16       72.48       70.65      4.17 o 
  -4  -8  16      112.49      130.01      8.56 o 
  -3  -8  16      460.43      515.30     22.92 o 
  -2  -8  16       18.62       24.20      2.91 o 
  -1  -8  16      301.76      304.98     14.37 o 
   0  -8  16        4.01        2.15      1.57 o 
   1  -8  16        5.27        6.18      1.87 o 
   2  -8  16       37.36       29.58      2.64 o 
   3  -8  16      392.06      403.55     28.31 o 
   4  -8  16       36.69       37.25      3.44 o 
   5  -8  16       30.38       35.49      3.28 o 
   6  -8  16      285.96      287.88     12.92 o 
   7  -8  16        2.93        1.98      2.18 o 
   8  -8  16      275.31      279.93     11.36 o 
   9  -8  16       66.67       78.75      7.21 o 
  -6  -7  16       17.27       13.90      2.57 o 
  -5  -7  16      730.34      747.48     30.12 o 
  -4  -7  16        0.94        1.98      1.33 o 
  -3  -7  16      143.78      166.51      7.42 o 
  -2  -7  16       16.15       22.14      4.63 o 
  -1  -7  16       12.56        8.24      3.60 o 
   0  -7  16       63.68       80.03      5.56 o 
   1  -7  16        4.01        1.13      2.06 o 
   2  -7  16       50.82       53.74      4.32 o 
   3  -7  16       21.91       28.31      4.12 o 
   4  -7  16      211.13      203.83     13.90 o 
   5  -7  16     1065.58     1060.81     33.73 o 
   6  -7  16       62.37       63.84      5.46 o 
   7  -7  16     1806.69     1753.07     51.85 o 
   8  -7  16        5.05        7.32      1.43 o 
   9  -7  16      415.49      436.71     14.80 o 
  -7  -6  16       48.00       61.09      6.69 o 
  -6  -6  16     1561.23     1557.87     61.69 o 
  -5  -6  16      195.40      206.60     11.94 o 
  -4  -6  16      638.39      585.61     22.63 o 
  -3  -6  16      400.64      366.96     46.07 o 
  -2  -6  16       13.84       12.90      3.09 o 
  -1  -6  16      272.31      218.25     18.53 o 
   0  -6  16      454.54      556.90     26.09 o 
   1  -6  16     1295.79     1422.94     65.42 o 
   2  -6  16     7332.72     7779.11    448.33 o 
   3  -6  16      207.86      227.00     14.93 o 
   4  -6  16       18.66       11.32      3.09 o 
   6  -6  16      110.19      128.62      6.16 o 
   7  -6  16      224.19      247.12     17.38 o 
   8  -6  16       24.87       21.08      1.98 o 
   9  -6  16       37.63       37.60      2.54 o 
  -8  -5  16       82.08       61.77      5.15 o 
  -7  -5  16       10.97       11.73      1.80 o 
  -6  -5  16      277.96      225.20     19.56 o 
  -5  -5  16     1771.57     1784.48     90.61 o 
  -4  -5  16      190.77      145.27      9.01 o 
  -3  -5  16     1838.38     1729.36     90.26 o 
  -2  -5  16      103.79       99.63     13.38 o 
  -1  -5  16      626.44      628.29     24.92 o 
   0  -5  16       21.35       15.59      2.09 o 
   1  -5  16      212.42      268.38     13.23 o 
   2  -5  16       45.09       49.41      4.63 o 
   3  -5  16     3149.76     3081.69    178.61 o 
   4  -5  16       88.33      103.89      5.66 o 
   5  -5  16      252.52      233.69     14.93 o 
   6  -5  16       42.20       43.24      4.12 o 
   7  -5  16       38.35       35.61      2.11 o 
   8  -5  16       55.01       59.41      3.16 o 
   9  -5  16      466.07      503.48     17.24 o 
  10  -5  16       25.77       23.16      2.57 o 
  -8  -4  16       38.66       41.34      3.86 o 
  -7  -4  16      194.80      176.76     12.10 o 
  -6  -4  16       53.85       58.20      3.61 o 
  -5  -4  16      859.53      796.20     30.19 o 
  -4  -4  16      650.49      615.84     23.63 o 
  -3  -4  16       87.11       79.14      8.04 o 
  -2  -4  16      320.51      353.10     21.62 o 
  -1  -4  16      921.45      960.49     57.13 o 
   0  -4  16       57.67      107.06      5.69 o 
   1  -4  16     2314.82     2458.21    111.89 o 
   2  -4  16      304.45      263.54     16.47 o 
   3  -4  16        0.57        3.09      1.09 o 
   4  -4  16      347.63      389.45     19.82 o 
   5  -4  16       96.32       99.08      4.69 o 
   6  -4  16      109.85      120.45      8.75 o 
   7  -4  16       92.40       80.58      6.62 o 
   8  -4  16     1427.92     1471.53     61.28 o 
  10  -4  16      380.67      426.71     25.22 o 
  -9  -3  16       87.44      101.92      6.18 o 
  -8  -3  16      278.40      264.90     19.30 o 
  -7  -3  16        7.94        3.60      1.82 o 
  -6  -3  16      310.89      338.94     14.91 o 
  -5  -3  16      350.32      324.44     15.08 o 
  -4  -3  16       60.97       54.98      3.44 o 
  -3  -3  16      198.48      216.33     16.47 o 
  -2  -3  16       71.86       77.21      5.66 o 
  -1  -3  16     2283.18     2516.51    148.76 o 
   0  -3  16      338.14      352.59     21.62 o 
   1  -3  16      262.38      234.72     14.41 o 
   2  -3  16       95.61      108.51      5.15 o 
   3  -3  16      961.66     1135.58     41.17 o 
   4  -3  16      138.63      127.45      5.56 o 
   5  -3  16       12.82       21.51      2.18 o 
   6  -3  16       74.99       69.81      3.95 o 
   7  -3  16       55.11       51.99      5.66 o 
   8  -3  16       37.95       44.27      4.63 o 
   9  -3  16      459.00      481.27     25.74 o 
  10  -3  16        0.94        2.06      1.32 o 
  -9  -2  16       90.93       85.96      6.18 o 
  -8  -2  16       13.54       21.15      1.98 o 
  -7  -2  16      470.64      446.65     29.60 o 
  -6  -2  16     1240.17     1365.40     59.61 o 
  -5  -2  16      218.66      219.54     10.54 o 
  -4  -2  16     3513.45     3823.47    164.48 o 
  -3  -2  16      473.56      538.03     48.64 o 
  -2  -2  16       11.67        1.03      1.03 o 
  -1  -2  16     1144.26     1036.67     76.18 o 
   2  -2  16      117.42      114.27      7.72 o 
   3  -2  16       68.93       63.62      3.22 o 
   4  -2  16      129.23      151.98      6.55 o 
   5  -2  16      309.33      327.71     12.98 o 
   6  -2  16      115.58      121.70      6.18 o 
   7  -2  16        5.01        6.18      3.09 o 
   8  -2  16       38.05       42.72      4.63 o 
   9  -2  16       41.61       48.43      3.28 o 
  10  -2  16        1.91        3.09      1.09 o 
 -10  -1  16       19.91       13.29      1.27 o 
  -9  -1  16      224.93      189.94     10.81 o 
  -8  -1  16       51.64       57.65      5.15 o 
  -7  -1  16       52.64       60.15      4.17 o 
  -6  -1  16      174.58      146.98      7.64 o 
  -5  -1  16        9.29       21.74      2.83 o 
  -4  -1  16      205.30      198.70     15.44 o 
  -3  -1  16     2094.98     2414.62     83.90 o 
  -2  -1  16     1000.49      984.16     72.06 o 
  -1  -1  16     2715.63     2810.42    202.29 o 
   0  -1  16       23.23       20.07      2.57 o 
   2  -1  16      223.34      200.74     13.38 o 
   3  -1  16      221.64      251.17     15.96 o 
   4  -1  16       16.16       19.43      2.57 o 
   5  -1  16     3891.26     4451.60    137.42 o 
   6  -1  16       58.16       61.39      3.81 o 
   7  -1  16      746.04      684.59     42.72 o 
   8  -1  16       10.06       10.81      2.57 o 
   9  -1  16       40.54       43.53      2.91 o 
  10  -1  16       48.47       49.93      3.60 o 
 -10   0  16      265.96      247.79      8.02 o 
  -9   0  16      100.99      112.21      7.72 o 
  -8   0  16      492.89      500.83     27.80 o 
  -7   0  16      103.71       96.26      5.46 o 
  -6   0  16      742.83      770.77     27.60 o 
  -5   0  16      162.25      177.58     11.84 o 
  -4   0  16       46.91       68.91      3.62 o 
  -3   0  16      894.70      982.15     34.53 o 
  -2   0  16     2488.85     2490.93    118.14 o 
  -1   0  16      203.07      178.10     13.90 o 
   0   0  16       60.00       93.67      4.82 o 
   1   0  16      249.26      214.13     14.41 o 
   2   0  16     5043.84     5312.63    227.06 o 
   3   0  16      199.21      180.67     12.35 o 
   4   0  16        7.08        7.72      2.06 o 
   5   0  16       12.84       11.86      1.82 o 
   6   0  16       87.24       91.23      5.66 o 
   7   0  16       67.44       62.80      5.15 o 
   8   0  16      135.81      125.08      8.24 o 
   9   0  16      128.02      123.31     12.35 o 
 -10   1  16       40.55       42.30      2.38 o 
  -9   1  16     2447.78     2542.06     93.72 o 
  -8   1  16      433.97      417.45     23.16 o 
  -7   1  16      455.15      407.15     25.74 o 
  -6   1  16       61.20       51.47      5.15 o 
  -5   1  16     2290.82     2223.12    131.77 o 
  -4   1  16        6.92        4.63      1.54 o 
  -3   1  16       45.21       35.52      3.60 o 
  -2   1  16      260.81      258.15     10.17 o 
  -1   1  16     4738.62     4544.46    167.75 o 
   0   1  16        2.86        5.00      0.86 o 
   1   1  16     1070.39     1239.14     53.05 o 
   2   1  16       78.00       66.62      3.86 o 
   3   1  16      841.03      924.29     39.96 o 
   4   1  16      171.83      164.99      7.98 o 
   5   1  16      575.40      570.32     37.58 o 
   6   1  16      207.45      194.05     14.41 o 
   7   1  16     1577.28     1639.19     68.58 o 
   8   1  16       63.43       74.49      3.71 o 
   9   1  16       22.55       14.93      2.06 o 
 -10   2  16      329.19      322.74     18.53 o 
  -9   2  16      143.18      139.49      8.75 o 
  -8   2  16      326.11      352.75     13.20 o 
  -7   2  16        2.97        5.15      2.57 o 
  -6   2  16       57.34       68.97      5.66 o 
  -5   2  16       20.40       27.28      3.09 o 
  -4   2  16      142.86      136.40      9.27 o 
  -3   2  16      122.49      101.92      7.21 o 
  -2   2  16      118.61      117.56      4.55 o 
  -1   2  16      203.29      248.96      9.56 o 
   0   2  16      118.74      130.26      4.85 o 
   1   2  16      279.59      312.16     13.98 o 
   2   2  16     1515.19     1737.27     74.48 o 
   3   2  16      148.59      172.21      8.13 o 
   4   2  16       19.09       29.64      2.34 o 
   5   2  16      262.44      243.98     16.99 o 
   6   2  16      205.72      179.82     13.90 o 
   7   2  16       74.15       76.23      5.57 o 
   8   2  16      348.81      344.11     11.84 o 
 -10   3  16       43.82       42.21      4.12 o 
  -9   3  16      447.11      422.04     12.38 o 
  -8   3  16       74.54       74.74      3.34 o 
  -7   3  16      543.68      623.85     38.60 o 
  -6   3  16       49.88       45.86      3.28 o 
  -5   3  16      729.60      794.74     47.87 o 
  -4   3  16       71.27       70.52      5.15 o 
  -3   3  16      953.01     1067.83     44.59 o 
  -2   3  16       33.30       36.23      2.72 o 
  -1   3  16     2332.03     2543.84    105.55 o 
   0   3  16      448.21      429.60     30.11 o 
   1   3  16     4623.99     4736.28    196.18 o 
   2   3  16      209.85      190.43      7.48 o 
   3   3  16        8.13        8.24      2.06 o 
   4   3  16      285.03      269.20     18.53 o 
   5   3  16     1250.03     1273.57     41.15 o 
   6   3  16       10.53       14.63      1.57 o 
   7   3  16       34.60       35.45      2.84 o 
   8   3  16       26.59       25.14      2.57 o 
 -10   4  16      472.54      470.41     17.95 o 
  -9   4  16       28.45       31.23      3.96 o 
  -8   4  16      194.15      207.18      7.70 o 
  -7   4  16       17.97       19.47      1.97 o 
  -6   4  16       18.91       14.71      1.82 o 
  -5   4  16      172.87      178.27      8.18 o 
  -4   4  16      346.32      367.59     15.83 o 
  -3   4  16       76.92       72.58      5.15 o 
  -2   4  16      173.94      137.82     10.04 o 
  -1   4  16      201.31      167.29     12.35 o 
   0   4  16        3.21        3.60      2.06 o 
   1   4  16      522.51      496.91     27.02 o 
   2   4  16      853.03      862.53     38.09 o 
   4   4  16       32.75       33.55      2.89 o 
   5   4  16        3.30        1.99      1.24 o 
   6   4  16      323.90      278.14     12.19 o 
   7   4  16        3.81        2.35      1.24 o 
 -10   5  16       17.54       13.82      1.98 o 
  -9   5  16       59.06       61.03      4.12 o 
  -8   5  16       34.75       25.51      2.37 o 
  -7   5  16       35.80       43.78      3.77 o 
  -6   5  16       35.40       32.43      4.12 o 
  -5   5  16      248.85      231.11     14.93 o 
  -4   5  16       82.92      100.18     12.61 o 
  -3   5  16      914.50      969.75     57.13 o 
  -2   5  16      626.62      610.47     40.66 o 
  -1   5  16      123.53      111.18      8.75 o 
   0   5  16      386.56      420.53     28.82 o 
   1   5  16     4252.54     4607.86    295.45 o 
   2   5  16      194.86      218.04     11.28 o 
   3   5  16      502.39      535.88     21.75 o 
   4   5  16      548.37      531.20     26.77 o 
   5   5  16      135.83      107.48      5.42 o 
   6   5  16      132.46       97.82     15.96 o 
   7   5  16       27.65       43.75      4.63 o 
 -10   6  16       59.92       62.94      4.38 o 
  -9   6  16       38.11       48.54      3.43 o 
  -8   6  16      342.10      313.91     10.37 o 
  -7   6  16      100.70      103.84      5.83 o 
  -6   6  16      109.54      118.82      5.56 o 
  -5   6  16       28.44       22.65      3.60 o 
  -4   6  16       18.44       20.07      3.09 o 
  -3   6  16       14.36       15.44      2.57 o 
  -2   6  16      972.88      971.29     63.83 o 
  -1   6  16      165.24      161.63     12.35 o 
   0   6  16      284.07      330.29     16.38 o 
   1   6  16       73.17       74.34     11.32 o 
   2   6  16     1941.37     2032.79     92.81 o 
   3   6  16       39.59       44.54      4.00 o 
   4   6  16      229.39      227.51     15.96 o 
   5   6  16       82.46       49.41      5.15 o 
   6   6  16      261.44      309.19     14.87 o 
 -10   7  16        9.52        9.27      2.57 o 
  -9   7  16       81.87       95.71      4.32 o 
  -8   7  16       63.41       65.83      9.09 o 
  -7   7  16     1794.02     1794.64     54.91 o 
  -6   7  16       28.00       28.77      3.06 o 
  -5   7  16        6.69        4.12      2.57 o 
  -4   7  16      154.91      139.02     11.84 o 
  -3   7  16      335.12      276.41     14.01 o 
  -2   7  16      384.33      340.25     16.92 o 
  -1   7  16       27.53       25.32      3.28 o 
   0   7  16       40.78       48.36      4.37 o 
   1   7  16     1119.37     1057.95     42.66 o 
   2   7  16      559.11      552.42     25.61 o 
   5   7  16       71.66       67.43      5.66 o 
  -9   8  16       31.76       24.43      2.85 o 
  -8   8  16      276.77      274.14     15.68 o 
  -7   8  16       78.96       78.00      6.43 o 
  -6   8  16      265.00      270.27     11.89 o 
  -5   8  16       10.09        5.89      1.76 o 
  -4   8  16     1707.06     1566.29     63.35 o 
  -3   8  16        9.39        7.32      2.09 o 
  -2   8  16       12.04        7.97      1.17 o 
  -1   8  16      301.34      233.07      8.55 o 
   0   8  16     2458.02     2322.09     82.31 o 
   1   8  16       93.97      104.65      6.36 o 
   2   8  16      563.00      546.41     25.08 o 
  -8   9  16        6.77        7.87      2.57 o 
  -7   9  16      118.37      126.78     10.81 o 
  -6   9  16      407.00      401.88     48.38 o 
  -5   9  16       14.60       22.72      3.59 o 
  -4   9  16      206.25      166.37      6.41 o 
  -3   9  16     1183.08     1093.66     35.86 o 
  -2   9  16       36.91       37.45      2.79 o 
  -1   9  16      268.43      267.47      8.65 o 
   0   9  16      254.65      278.74     16.56 o 
   1   9  16       82.41       69.69      4.54 o 
  -7  10  16        0.22       -0.05      1.98 o 
  -6  10  16       74.67       77.61      4.27 o 
  -5  10  16       62.53       61.80      9.78 o 
  -4  10  16     1512.79     1427.47     57.73 o 
  -3  10  16       35.46       34.30      3.71 o 
  -2  10  16        8.11       11.69      2.57 o 
  -1  10  16       46.87       44.78      5.15 o 
  -5  11  16      145.79      133.83     12.35 o 
  -4  11  16      160.69      173.46     15.96 o 
  -3  11  16      114.59      127.14     12.35 o 
   0 -11  17       28.18       28.36      4.63 o 
   1 -11  17       23.08       21.62      3.09 o 
  -3 -10  17       11.70       11.84      2.06 o 
  -2 -10  17      606.12      683.62     29.47 o 
  -1 -10  17      367.87      459.14     28.31 o 
   0 -10  17        8.98        8.19      1.82 o 
   1 -10  17      316.70      341.78     21.62 o 
   2 -10  17      215.01      218.80     10.00 o 
   3 -10  17       35.30       34.49      4.63 o 
   4 -10  17      101.27      138.98      9.78 o 
  -4  -9  17       34.59       39.12      4.12 o 
  -3  -9  17      783.21      809.10     34.94 o 
  -2  -9  17       30.22       35.00      7.46 o 
  -1  -9  17     1409.41     1340.93     57.32 o 
   0  -9  17       79.62       79.60     12.61 o 
   1  -9  17       85.38       92.41      5.46 o 
   2  -9  17      154.44      154.49      6.43 o 
   3  -9  17       30.41       33.28      2.71 o 
   4  -9  17      254.18      248.18     22.13 o 
   5  -9  17      918.97      878.76     36.57 o 
   6  -9  17        2.70        3.60      2.57 o 
   7  -9  17       58.85       59.71      5.66 o 
   8  -9  17        6.61        7.74      2.32 o 
  -5  -8  17        3.82        3.86      1.46 o 
  -4  -8  17       52.20       53.44      6.43 o 
  -3  -8  17      294.89      322.87     15.10 o 
  -2  -8  17       17.07       20.64      3.09 o 
  -1  -8  17      205.25      223.85     11.10 o 
   0  -8  17        2.20        0.26      1.82 o 
   1  -8  17       24.08       21.72      2.40 o 
   2  -8  17       36.11       43.79      3.24 o 
   3  -8  17      317.57      336.75     34.74 o 
   4  -8  17      677.62      637.94     27.10 o 
   5  -8  17       87.59       79.45      4.90 o 
   6  -8  17      363.01      333.35     14.91 o 
   7  -8  17       76.23       72.70      5.19 o 
   8  -8  17      101.91       91.18      4.68 o 
   9  -8  17       50.85       38.09      4.63 o 
  -6  -7  17       56.01       66.91      6.18 o 
  -5  -7  17      304.67      322.89     13.71 o 
  -4  -7  17       24.27       21.27      2.16 o 
  -3  -7  17       89.70      108.65      5.48 o 
  -2  -7  17        1.68        4.55      2.34 o 
  -1  -7  17     2744.43     2630.78    191.48 o 
   0  -7  17       96.99       85.96      7.21 o 
   1  -7  17      128.51      151.27      8.53 o 
   2  -7  17       42.45       39.46      3.81 o 
   3  -7  17      121.68       96.77      8.24 o 
   4  -7  17      203.20      198.17     13.90 o 
   5  -7  17      179.74      212.83      7.64 o 
   6  -7  17       27.72       24.69      2.26 o 
   7  -7  17      212.46      182.64      6.32 o 
   8  -7  17       10.51        8.67      1.62 o 
   9  -7  17        6.03       11.93      1.50 o 
  -7  -6  17       20.24       21.43      1.71 o 
  -6  -6  17     1626.91     1620.37    111.70 o 
  -5  -6  17      105.20       76.19      5.56 o 
  -4  -6  17     1230.42     1262.61     46.94 o 
  -3  -6  17      339.97      327.68     18.74 o 
  -2  -6  17       24.46       31.50      6.69 o 
  -1  -6  17      225.00      171.40     14.93 o 
   0  -6  17        9.72        4.91      2.57 o 
   1  -6  17     1252.47     1329.96     61.09 o 
   2  -6  17     2107.88     2540.19    147.73 o 
   3  -6  17       95.61      106.03      8.24 o 
   4  -6  17      636.09      703.12     42.21 o 
   6  -6  17     1834.40     1687.74     62.88 o 
   7  -6  17      217.63      208.86     19.17 o 
   8  -6  17      229.49      258.92      8.66 o 
   9  -6  17       88.17       85.25      9.05 o 
  -8  -5  17       69.51       63.83      5.66 o 
  -7  -5  17      151.40      125.59     10.29 o 
  -6  -5  17       97.50       79.45      6.95 o 
  -5  -5  17       58.46       86.61      6.95 o 
  -4  -5  17      272.31      336.14     17.43 o 
  -3  -5  17      601.64      586.56     24.43 o 
  -2  -5  17       73.12       56.11      6.43 o 
  -1  -5  17     1955.92     1988.25     76.66 o 
   0  -5  17        5.35        4.51      2.57 o 
   1  -5  17     1389.13     1515.32     69.13 o 
   2  -5  17       20.05       13.90      2.57 o 
   3  -5  17      994.75     1010.97     42.40 o 
   4  -5  17       85.73       90.59      4.90 o 
   5  -5  17      648.42      641.87     39.12 o 
   6  -5  17       52.58       45.81      4.63 o 
   7  -5  17       22.54       17.01      1.63 o 
   8  -5  17       27.35       31.42      3.28 o 
   9  -5  17      222.70      230.37      8.67 o 
  10  -5  17       21.41       26.77      3.60 o 
  -8  -4  17      754.42      767.36     31.41 o 
  -7  -4  17      239.58      221.71     14.16 o 
  -6  -4  17       54.27       58.75      3.55 o 
  -5  -4  17      762.29      759.63     29.29 o 
  -4  -4  17      681.85      707.92     26.94 o 
  -3  -4  17       99.99       78.55      8.69 o 
  -2  -4  17        8.73       14.41      2.06 o 
  -1  -4  17     1420.17     1422.71     84.42 o 
   0  -4  17      329.54      311.62     14.84 o 
   2  -4  17     2298.41     2307.02    136.40 o 
   3  -4  17       77.85       74.84      6.69 o 
   4  -4  17     1251.84     1093.63     39.82 o 
   5  -4  17       20.00       20.41      2.18 o 
   6  -4  17      446.09      468.40     29.34 o 
   7  -4  17       17.90       22.73      3.90 o 
   8  -4  17       36.31       43.97      3.43 o 
   9  -4  17       15.24       14.41      3.60 o 
  10  -4  17      465.89      435.98     25.74 o 
  -9  -3  17      554.23      494.65     25.22 o 
  -8  -3  17      277.29      271.11     22.39 o 
  -7  -3  17       69.50       65.28      4.32 o 
  -6  -3  17      309.19      319.55     19.68 o 
  -5  -3  17       54.51       59.82      4.00 o 
  -4  -3  17       20.13       19.62      1.98 o 
  -3  -3  17      441.86      668.11     29.85 o 
  -2  -3  17      145.86      166.77     10.81 o 
  -1  -3  17      636.09      706.72     42.21 o 
   0  -3  17      302.76      327.37     20.07 o 
   1  -3  17     2222.19     2168.04    128.17 o 
   2  -3  17       33.12       33.07      2.18 o 
   3  -3  17        5.40        1.29      1.09 o 
   4  -3  17      273.77      250.15     10.14 o 
   5  -3  17     3397.93     3494.26    126.10 o 
   6  -3  17       22.17       26.84      2.71 o 
   7  -3  17      250.30      250.16     16.99 o 
   8  -3  17       13.18       10.81      2.57 o 
   9  -3  17        5.14        6.18      2.06 o 
  10  -3  17       13.18       11.70      1.61 o 
  -9  -2  17       54.50       45.81      4.12 o 
  -8  -2  17       54.59       45.79      2.84 o 
  -7  -2  17      557.96      499.36     20.59 o 
  -6  -2  17     1142.91     1146.07     50.33 o 
  -5  -2  17       76.83       68.90      4.17 o 
  -4  -2  17      370.26      359.21     23.16 o 
  -3  -2  17      647.59      724.24     31.81 o 
  -2  -2  17     1351.98     1423.23     84.42 o 
  -1  -2  17      938.62     1054.56     48.59 o 
   1  -2  17      212.81      187.36     11.84 o 
   2  -2  17     4798.92     5198.77    306.26 o 
   3  -2  17      157.56      149.13      6.30 o 
   4  -2  17      755.91      720.16     26.95 o 
   5  -2  17      159.71      160.20      7.17 o 
   6  -2  17      670.46      591.99     22.38 o 
   7  -2  17        1.53        3.09      2.57 o 
   8  -2  17      100.62       98.83      7.21 o 
   9  -2  17       15.11       16.60      1.98 o 
  10  -2  17       16.26        8.53      1.54 o 
 -10  -1  17        8.12        5.74      1.06 o 
  -9  -1  17        5.97        6.69      2.06 o 
  -8  -1  17       20.88       20.07      3.09 o 
  -7  -1  17       52.25       46.84      5.15 o 
  -6  -1  17      173.20      156.81     11.84 o 
  -5  -1  17     1028.96     1094.62     47.98 o 
  -4  -1  17      219.62      196.06     24.19 o 
  -3  -1  17     1527.89     1787.22     62.13 o 
  -2  -1  17      608.55      643.43     30.29 o 
  -1  -1  17      579.44      486.42     36.03 o 
   0  -1  17        2.72       10.81      2.06 o 
   1  -1  17    25091.16    24619.51   1541.10 o 
   2  -1  17       40.80       36.44      2.55 o 
   3  -1  17      234.45      215.26     10.00 o 
   4  -1  17       40.13       33.79      6.18 o 
   5  -1  17       15.41       23.85      1.90 o 
   6  -1  17       17.01       22.69      2.55 o 
   7  -1  17     1069.05     1110.27     67.43 o 
   8  -1  17       13.59       11.32      2.57 o 
   9  -1  17        5.83        9.18      1.61 o 
  10  -1  17       20.57       18.02      2.06 o 
 -10   0  17      118.69      109.49      3.96 o 
  -9   0  17       67.94       73.37      4.00 o 
  -8   0  17       33.35       34.49      4.12 o 
  -7   0  17       76.46       73.11      4.73 o 
  -6   0  17       86.02       82.24      4.73 o 
  -5   0  17       28.15       32.31      2.08 o 
  -4   0  17     2444.19     2410.28     83.71 o 
  -3   0  17      673.19      729.32     25.73 o 
  -2   0  17      528.28      507.74     24.55 o 
  -1   0  17      237.21      301.39     11.44 o 
   0   0  17        3.44        4.86      1.29 o 
   1   0  17       14.73       15.19      1.46 o 
   2   0  17     1438.82     1478.76     63.58 o 
   3   0  17      238.67      246.51     11.06 o 
   4   0  17      888.68      773.64     49.41 o 
   5   0  17       34.57       26.62      2.34 o 
   6   0  17      548.13      481.94     19.02 o 
   7   0  17       72.01       63.31      5.15 o 
   8   0  17      105.40      109.12      7.21 o 
   9   0  17       64.24       61.41      2.64 o 
 -10   1  17        7.81        9.99      1.19 o 
  -9   1  17       74.61      100.26      5.27 o 
  -8   1  17      512.83      539.95     29.34 o 
  -7   1  17      861.76      797.83     48.90 o 
  -6   1  17       31.59       27.80      3.60 o 
  -5   1  17      450.19      462.23     28.82 o 
  -4   1  17        6.84        7.72      2.06 o 
  -3   1  17      734.68      867.32     51.99 o 
  -2   1  17      219.62      229.87      7.57 o 
  -1   1  17    25055.14    26214.66    963.60 o 
   0   1  17       67.27      102.47      4.90 o 
   1   1  17     2754.13     2523.61    108.08 o 
   2   1  17       18.71        8.14      1.61 o 
   3   1  17       12.70       25.75      2.06 o 
   4   1  17       94.52       72.19      4.17 o 
   5   1  17      207.84      250.67     17.50 o 
   6   1  17      417.03      479.73     31.91 o 
   7   1  17     2193.79     2090.80     86.62 o 
   8   1  17       51.93       68.97      5.66 o 
   9   1  17      394.64      347.96     20.07 o 
 -10   2  17       31.43       69.35      8.49 o 
  -9   2  17       36.78       50.44      4.63 o 
  -8   2  17      556.55      521.48     21.33 o 
  -7   2  17       41.71       48.90      5.15 o 
  -6   2  17      415.61      391.71     24.71 o 
  -5   2  17       13.57       10.29      2.06 o 
  -4   2  17      884.86      884.31     53.02 o 
  -3   2  17       69.66       63.83      4.63 o 
  -2   2  17     4790.83     5089.45    175.98 o 
  -1   2  17      348.55      417.81     18.15 o 
   0   2  17     2338.61     2503.37     86.54 o 
   1   2  17       58.16       55.82      3.08 o 
   2   2  17     1320.80     1293.72     55.76 o 
   3   2  17       38.87       39.70      2.71 o 
   4   2  17     1531.66     1589.33     68.65 o 
   5   2  17      405.51      415.39     27.80 o 
   6   2  17       14.83       13.44      1.25 o 
   7   2  17       41.74       42.33      4.76 o 
   8   2  17      369.56      298.53     10.41 o 
 -10   3  17       23.98       23.68      3.09 o 
  -9   3  17     2278.04     2063.42     58.20 o 
  -8   3  17       75.14       72.37      3.95 o 
  -7   3  17      310.91      360.31     23.16 o 
  -6   3  17       53.39       49.32      3.28 o 
  -5   3  17      443.96      433.92     26.77 o 
  -4   3  17      138.31      120.45      8.24 o 
  -3   3  17        5.61       12.35      2.06 o 
  -2   3  17       69.49       69.52      2.86 o 
  -1   3  17     2022.48     1798.08     74.61 o 
   0   3  17      931.84      873.00     36.58 o 
   1   3  17      666.10      705.06     24.81 o 
   2   3  17      193.85      205.30     14.82 o 
   3   3  17      507.95      621.54     27.43 o 
   4   3  17      144.17      140.01     10.81 o 
   5   3  17       72.54       48.41      2.70 o 
   6   3  17       71.98       77.84      5.40 o 
   7   3  17      346.56      349.79     24.45 o 
   8   3  17        4.53        5.99      1.24 o 
 -10   4  17      832.14      800.25     30.05 o 
  -9   4  17      105.50      111.87      6.23 o 
  -8   4  17       62.32       56.18      3.20 o 
  -7   4  17        7.98        6.91      1.20 o 
  -6   4  17     1791.33     1660.63     69.14 o 
  -5   4  17       98.70      102.37      5.27 o 
  -4   4  17     1257.34     1047.32     43.67 o 
  -3   4  17      244.89      226.27     13.38 o 
  -2   4  17     6503.36     6596.80    284.45 o 
  -1   4  17      257.64      233.15     25.22 o 
   0   4  17       39.23       47.36      3.60 o 
   1   4  17      292.11      276.65     12.83 o 
   2   4  17       95.88       92.81      5.06 o 
   3   4  17       46.37       42.27      6.69 o 
   4   4  17       10.24        6.37      3.08 o 
   5   4  17       29.77       35.91      2.84 o 
   6   4  17       23.37       17.51      4.89 o 
   7   4  17       72.32       85.26      4.38 o 
 -10   5  17        0.26        1.83      1.61 o 
  -9   5  17       31.23       33.29      2.95 o 
  -8   5  17       83.00       72.54      5.71 o 
  -7   5  17     1255.37     1346.01     41.99 o 
  -6   5  17       42.37       44.78      5.15 o 
  -5   5  17      648.67      649.59     39.12 o 
  -4   5  17        3.47        3.75      1.24 o 
  -3   5  17      556.50      563.11     33.46 o 
  -2   5  17      634.99      672.75     44.78 o 
  -1   5  17      126.27       95.74      8.24 o 
   0   5  17      464.88      467.89     31.91 o 
   1   5  17       19.06       15.44      3.09 o 
   2   5  17       83.23       92.57      7.98 o 
   3   5  17     2746.71     2696.28    105.45 o 
   4   5  17      721.29      680.43     50.96 o 
   5   5  17      273.09      258.94     11.33 o 
   6   5  17       21.74       25.34      2.57 o 
   7   5  17       33.35       16.99      2.57 o 
 -10   6  17      426.81      466.05     17.16 o 
  -9   6  17      122.56      138.39      8.02 o 
  -8   6  17      421.44      435.31     13.87 o 
  -7   6  17      234.23      240.25     10.81 o 
  -6   6  17     1839.50     1827.97     68.56 o 
  -5   6  17       16.29       12.35      3.09 o 
  -4   6  17      782.97      666.57     40.15 o 
  -3   6  17        2.12        2.57      2.06 o 
  -2   6  17     3777.13     3753.41    240.89 o 
  -1   6  17       12.46       12.87      3.09 o 
   0   6  17     1304.33     1461.79     66.97 o 
   1   6  17       82.31       91.90      6.00 o 
   2   6  17      518.59      535.86     25.66 o 
   3   6  17       29.57       42.73      9.78 o 
   4   6  17      365.22      457.59     30.37 o 
   5   6  17      109.29      117.14     22.13 o 
   6   6  17      820.90      732.06     47.87 o 
 -10   7  17       26.80       40.15      4.63 o 
  -9   7  17       72.41       91.91      4.32 o 
  -8   7  17        4.81        5.81      1.52 o 
  -7   7  17      204.60      190.90      9.72 o 
  -6   7  17       18.15       19.20      2.64 o 
  -5   7  17      386.44      391.90     18.76 o 
  -4   7  17      256.22      229.49     12.87 o 
  -3   7  17       52.24       68.97      7.21 o 
  -2   7  17      256.47      232.73     15.96 o 
  -1   7  17     1195.79     1214.37     56.05 o 
   0   7  17       88.29       95.11      9.27 o 
   1   7  17     1444.52     1338.57     59.61 o 
   2   7  17     1342.62     1396.98     90.59 o 
   3   7  17       59.81       59.19      6.18 o 
   5   7  17      507.61      453.99     31.91 o 
  -9   8  17       69.46       47.40      6.69 o 
  -8   8  17      102.86       89.17      6.80 o 
  -7   8  17      241.35      233.08     13.90 o 
  -6   8  17       13.63       11.49      2.26 o 
  -5   8  17       60.04       62.92      4.28 o 
  -4   8  17      217.86      159.42      7.83 o 
  -3   8  17      173.12      167.98     13.99 o 
  -2   8  17       51.01       44.68      3.33 o 
  -1   8  17       19.54       22.30      2.39 o 
   0   8  17     1829.47     1780.10     78.49 o 
   1   8  17       17.16       15.09      2.55 o 
   2   8  17      138.95      118.12      6.73 o 
  -8   9  17        1.42        0.77      2.18 o 
  -7   9  17       76.67       73.81      5.93 o 
  -6   9  17      296.68      306.56     17.29 o 
  -5   9  17      443.56      430.53     23.59 o 
  -4   9  17      194.76      159.31      6.14 o 
  -3   9  17      312.05      250.85      8.97 o 
  -2   9  17       77.21       75.31      3.42 o 
  -1   9  17       33.76       34.61      2.15 o 
   0   9  17      251.77      258.23     14.40 o 
   1   9  17       17.05       20.85      2.55 o 
  -7  10  17       17.62       16.41      2.71 o 
  -6  10  17      156.82      155.06      6.59 o 
  -5  10  17       53.33       47.93      4.45 o 
  -4  10  17       64.33       47.74      2.55 o 
  -3  10  17        2.37        5.62      1.47 o 
  -2  10  17        6.07        1.03      2.57 o 
  -1  10  17        4.12        7.72      2.57 o 
   0  10  17      565.05      687.16     41.69 o 
  -5  11  17      680.56      772.09     62.28 o 
  -4  11  17      125.61      125.59     11.84 o 
  -3  11  17        0.27        2.57      3.09 o 
   0 -11  18       19.31       20.59      3.09 o 
   1 -11  18       52.65       56.11      5.15 o 
  -3 -10  18        0.34        0.51      1.54 o 
  -2 -10  18      334.64      346.65     15.47 o 
  -1 -10  18      316.38      346.78     15.65 o 
   0 -10  18      718.95      757.66     32.69 o 
   1 -10  18      257.80      294.43     19.04 o 
   2 -10  18      130.13      132.29      6.92 o 
   3 -10  18       42.60       39.12      4.63 o 
   4 -10  18       56.03       50.96      5.15 o 
   5 -10  18      171.19      203.83     13.38 o 
   6 -10  18        8.33        7.21      2.57 o 
  -4  -9  18        1.12        2.06      1.54 o 
  -3  -9  18      477.98      478.22     21.10 o 
  -2  -9  18       64.35       55.31      4.00 o 
  -1  -9  18       24.17       29.42      2.91 o 
   0  -9  18      176.15      181.67      9.28 o 
   1  -9  18       22.26       20.02      2.71 o 
   2  -9  18      127.64      121.11      5.54 o 
   3  -9  18      986.46      963.46     32.97 o 
   4  -9  18      447.99      421.32     29.08 o 
   5  -9  18      265.70      289.24     13.09 o 
   6  -9  18      122.39      123.54      8.75 o 
   7  -9  18      115.22      116.33      8.24 o 
   8  -9  18        1.49        0.51      1.46 o 
  -5  -8  18       67.83       78.10      7.46 o 
  -4  -8  18     1236.71     1222.61     52.22 o 
  -3  -8  18      116.10      118.11      6.73 o 
  -2  -8  18       46.77       47.88      4.63 o 
  -1  -8  18       83.31       90.12      5.46 o 
   0  -8  18      205.42      191.73      9.28 o 
   1  -8  18      109.15      107.43      5.24 o 
   2  -8  18      271.75      282.34     12.92 o 
   3  -8  18      161.82      177.31      8.91 o 
   4  -8  18      796.39      761.39     33.97 o 
   5  -8  18       12.92       18.13      4.63 o 
   6  -8  18      261.11      238.32     15.44 o 
   7  -8  18      245.21      209.29      8.93 o 
   8  -8  18       28.70       25.16      2.84 o 
   9  -8  18       24.56       19.04      3.60 o 
  -6  -7  18       44.55       36.55      4.12 o 
  -5  -7  18     2341.85     2314.98     90.84 o 
  -4  -7  18      124.70      132.33     10.18 o 
  -3  -7  18     2036.90     2236.14     82.30 o 
  -2  -7  18       38.06       39.03      3.95 o 
  -1  -7  18      820.76      805.91     37.09 o 
   0  -7  18       76.69       76.82      5.32 o 
   1  -7  18       80.47       87.85      5.93 o 
   2  -7  18      270.85      231.11     15.44 o 
   3  -7  18      687.73      642.90     39.12 o 
   4  -7  18      216.78      181.70     12.87 o 
   5  -7  18        6.85        6.18      1.50 o 
   6  -7  18       18.48       17.37      2.01 o 
   7  -7  18       78.43       86.49      3.81 o 
   8  -7  18        8.10        3.65      1.35 o 
   9  -7  18      374.97      392.58     13.37 o 
  -7  -6  18       46.39       42.21      4.12 o 
  -6  -6  18      110.25      135.89     11.32 o 
  -5  -6  18      150.06      136.94      6.56 o 
  -4  -6  18       38.54       30.85      3.39 o 
  -3  -6  18      326.02      295.31     28.57 o 
  -2  -6  18      355.28      334.08     18.93 o 
  -1  -6  18      236.43      235.89     37.32 o 
   0  -6  18      127.88      127.70      7.30 o 
   1  -6  18     1067.80     1103.72     50.95 o 
   2  -6  18     2196.78     2248.34    130.74 o 
   3  -6  18       31.48       45.81      5.15 o 
   4  -6  18       18.86       27.28      4.12 o 
   6  -6  18      152.22      139.28      5.75 o 
   7  -6  18       92.88       95.09      4.08 o 
   8  -6  18      751.09      752.06     25.31 o 
   9  -6  18      114.03      100.91      9.71 o 
  -8  -5  18      170.84      136.40     10.29 o 
  -7  -5  18       22.64       19.04      3.09 o 
  -6  -5  18       27.45       30.88      4.63 o 
  -5  -5  18       28.68       17.50      2.84 o 
  -4  -5  18      204.73      153.33     14.67 o 
  -3  -5  18      155.77      177.70      8.26 o 
  -2  -5  18       37.51       29.27      3.44 o 
  -1  -5  18      996.52     1101.07     43.18 o 
   0  -5  18       47.17       45.84      3.59 o 
   1  -5  18      254.25      218.55     11.13 o 
   2  -5  18      368.30      381.41     23.68 o 
   3  -5  18      910.32     1016.02     42.58 o 
   4  -5  18        3.31        6.56      2.83 o 
   5  -5  18      117.52       76.69      6.18 o 
   6  -5  18       67.57       68.40      3.31 o 
   7  -5  18      562.93      588.80     16.31 o 
   8  -5  18        1.79        3.09      1.67 o 
   9  -5  18       15.42       25.46      2.12 o 
  -8  -4  18      364.58      381.34     15.79 o 
  -7  -4  18      159.73      144.38     19.56 o 
  -6  -4  18      968.49     1089.70     47.85 o 
  -5  -4  18      512.06      542.55     31.66 o 
  -4  -4  18       86.83       93.48      5.27 o 
  -3  -4  18       14.06       14.70      3.35 o 
  -2  -4  18        3.74        9.78      2.06 o 
  -1  -4  18     1675.50     1836.04    108.61 o 
   0  -4  18     3005.66     3148.31    143.92 o 
   1  -4  18      778.01      812.24     48.38 o 
   2  -4  18      170.25      134.34      9.27 o 
   3  -4  18      238.53      261.93     13.13 o 
   4  -4  18      731.63      746.81     27.70 o 
   5  -4  18       79.78       79.23      6.69 o 
   6  -4  18     1533.28     1756.26    105.00 o 
   7  -4  18        5.22        4.06      1.57 o 
   8  -4  18       23.28       24.77      2.25 o 
   9  -4  18       81.78       73.09      6.69 o 
  10  -4  18      150.38      150.82      9.78 o 
  -8  -3  18      236.53      238.94     28.31 o 
  -7  -3  18      152.46      147.58      7.67 o 
  -6  -3  18      275.51      265.98     11.99 o 
  -5  -3  18      368.74      414.13     18.72 o 
  -4  -3  18       10.20       14.41      1.82 o 
  -3  -3  18      164.19      162.90      7.82 o 
  -2  -3  18       78.95       86.99      6.18 o 
  -1  -3  18      520.11      637.24     38.60 o 
   0  -3  18      326.88      322.22     19.56 o 
   1  -3  18     2315.90     2633.87    155.45 o 
   2  -3  18       69.43       70.52      5.15 o 
   3  -3  18      355.09      420.95     15.83 o 
   4  -3  18      330.99      313.63     12.24 o 
   5  -3  18      186.09      211.28      8.90 o 
   6  -3  18       37.67       32.46      2.91 o 
   7  -3  18     1024.52      968.72     59.19 o 
   8  -3  18       55.60       57.65      5.15 o 
   9  -3  18      172.47      174.49     10.29 o 
  10  -3  18        8.98        9.27      2.06 o 
  -9  -2  18       36.37       30.88      3.09 o 
  -8  -2  18       21.34       29.34      2.57 o 
  -7  -2  18      340.23      313.13     48.90 o 
  -6  -2  18      331.36      361.75     16.90 o 
  -5  -2  18       38.56       42.82      3.28 o 
  -4  -2  18     3343.96     3814.13    164.11 o 
  -3  -2  18      391.84      444.35     19.81 o 
  -2  -2  18      515.39      584.73     35.52 o 
  -1  -2  18      755.39      772.73     35.85 o 
   0  -2  18      121.98      123.54      8.24 o 
   1  -2  18      358.76      350.02     21.62 o 
   2  -2  18      238.87      342.30     21.10 o 
   3  -2  18      285.39      271.77     10.51 o 
   4  -2  18      100.03      132.61      5.93 o 
   5  -2  18        7.58        9.52      1.82 o 
   6  -2  18      144.46      124.86      6.06 o 
   7  -2  18        9.25       17.50      3.60 o 
   8  -2  18        1.25        4.12      2.06 o 
   9  -2  18        4.20        4.89      1.46 o 
  10  -2  18       30.52       26.00      1.82 o 
 -10  -1  18        2.34        4.12      1.24 o 
  -9  -1  18       88.86       81.84      5.66 o 
  -8  -1  18        1.30        3.09      2.06 o 
  -7  -1  18     1935.82     1838.10    110.15 o 
  -6  -1  18      166.32      167.72     10.04 o 
  -5  -1  18      465.82      476.36     21.27 o 
  -4  -1  18      212.25      211.99     11.07 o 
  -3  -1  18     7279.40     8478.93    293.07 o 
  -2  -1  18      220.58      216.70     13.90 o 
  -1  -1  18     1091.72     1205.50     87.50 o 
   0  -1  18       70.45       69.85      3.95 o 
   1  -1  18     2074.71     2154.66    135.37 o 
   2  -1  18       10.06       11.72      1.46 o 
   3  -1  18      341.38      335.21     16.99 o 
   4  -1  18      123.44      135.64      6.92 o 
   5  -1  18      114.81      119.89      4.85 o 
   6  -1  18       13.52       13.92      2.18 o 
   7  -1  18      695.66      627.72     25.87 o 
   8  -1  18       82.44       92.14      6.69 o 
   9  -1  18      123.39      121.48      5.46 o 
  10  -1  18       12.90       12.35      1.54 o 
 -10   0  18       18.73       11.85      1.94 o 
  -9   0  18       94.97      114.27      7.72 o 
  -8   0  18       36.53       31.40      4.12 o 
  -7   0  18        6.34        7.74      1.82 o 
  -6   0  18      287.24      304.31     13.83 o 
  -5   0  18      118.73      135.31      5.65 o 
  -4   0  18      463.75      524.05     18.71 o 
  -3   0  18      458.96      489.79     17.65 o 
  -2   0  18     5071.75     5587.53    206.07 o 
  -1   0  18       15.45        9.19      1.01 o 
   0   0  18    13404.33    13460.70    495.84 o 
   1   0  18      231.26      231.14     10.33 o 
   2   0  18      567.86      577.11     20.48 o 
   3   0  18      242.78      259.76     11.79 o 
   4   0  18       11.48       11.32      2.57 o 
   5   0  18       72.83       55.08      5.15 o 
   6   0  18       41.26       50.49      3.64 o 
   7   0  18       13.11        9.27      2.57 o 
   8   0  18      353.99      347.44     19.04 o 
   9   0  18       85.29       95.05      5.66 o 
 -10   1  18       15.06       15.33      1.36 o 
  -9   1  18       70.94       77.43      4.37 o 
  -8   1  18      264.50      262.00     15.44 o 
  -7   1  18     1634.07     1561.17     93.68 o 
  -6   1  18       75.15       67.43      6.18 o 
  -5   1  18      653.74      704.15     42.72 o 
  -4   1  18        2.98        3.09      1.54 o 
  -3   1  18      218.27      269.20     16.99 o 
  -2   1  18       41.57       32.59      2.95 o 
  -1   1  18     2082.07     2134.41     66.61 o 
   0   1  18       25.46       21.37      1.44 o 
   1   1  18    29899.38    31399.57   1342.00 o 
   2   1  18       49.11       37.84      2.71 o 
   3   1  18     6545.77     7395.85    315.89 o 
   4   1  18       51.74       58.89      3.59 o 
   5   1  18      472.88      549.73     36.03 o 
   6   1  18      259.92      229.05     16.47 o 
   7   1  18      645.67      622.15     30.88 o 
   8   1  18       25.93       30.88      3.60 o 
   9   1  18       53.34       71.55      4.63 o 
 -10   2  18     1962.15     1897.04     58.52 o 
  -9   2  18       54.25       51.99      4.63 o 
  -8   2  18      254.16      297.00     16.99 o 
  -7   2  18       93.63       95.74      7.72 o 
  -6   2  18       49.80       54.05      5.15 o 
  -5   2  18      268.07      268.17     16.99 o 
  -4   2  18      125.77      136.92      9.27 o 
  -3   2  18      163.10      166.26     10.81 o 
  -2   2  18      230.69      331.56     11.97 o 
  -1   2  18      565.39      586.21     87.50 o 
   0   2  18       81.85       71.96      4.88 o 
   1   2  18      124.01      132.32      6.52 o 
   2   2  18      641.18      715.35     31.24 o 
   3   2  18      118.40      131.00      6.52 o 
   4   2  18      251.08      257.95     12.16 o 
   5   2  18      827.27      938.35     60.74 o 
   6   2  18      132.37      118.09      5.19 o 
   7   2  18       20.15       21.86      1.87 o 
   8   2  18        1.43        6.18      1.06 o 
 -10   3  18       41.51       43.24      4.12 o 
  -9   3  18      188.28      182.83      5.73 o 
  -8   3  18       17.50       20.58      1.82 o 
  -7   3  18        5.00       15.04      4.38 o 
  -6   3  18       67.07       67.06      4.00 o 
  -5   3  18       12.39       27.28      3.09 o 
  -4   3  18      274.35      243.98     15.44 o 
  -3   3  18      357.45      382.81     16.38 o 
  -2   3  18      334.11      345.63     12.35 o 
  -1   3  18     2083.84     2132.14     73.89 o 
   0   3  18     1218.13     1401.09     82.36 o 
   1   3  18     1221.15     1128.03     39.36 o 
   2   3  18       64.53       63.16      3.03 o 
   3   3  18       38.72       30.01      2.47 o 
   4   3  18      130.23      113.24      9.27 o 
   5   3  18      635.02      676.63     22.34 o 
   6   3  18      189.20      154.53     14.41 o 
   7   3  18       97.37       89.21      4.94 o 
   8   3  18       23.87       20.40      1.71 o 
 -10   4  18      176.30      176.55     10.29 o 
  -9   4  18       82.64       87.00      3.91 o 
  -8   4  18       84.88       61.25      5.15 o 
  -7   4  18       40.72       39.87      2.12 o 
  -6   4  18      114.40      129.87      6.36 o 
  -5   4  18       19.41       19.28      1.98 o 
  -4   4  18      726.00      738.44     31.12 o 
  -3   4  18      289.67      293.17     28.82 o 
  -2   4  18     1044.31     1061.87     46.43 o 
  -1   4  18      287.65      287.74     13.19 o 
   0   4  18      126.84      147.11      7.17 o 
   1   4  18      104.38       87.60      9.78 o 
   2   4  18      194.17      211.92     10.11 o 
   3   4  18       32.05       30.52      3.08 o 
   4   4  18     2317.93     2138.34     70.96 o 
   5   4  18       47.23       40.13      5.92 o 
   6   4  18      189.75      155.71      7.14 o 
   7   4  18      258.40      248.33     26.77 o 
 -10   5  18       38.59       51.91      3.51 o 
  -9   5  18       86.09       86.10      9.01 o 
  -8   5  18       99.01       97.02      4.08 o 
  -7   5  18       37.67       31.73      2.04 o 
  -6   5  18       55.12       56.11      5.66 o 
  -5   5  18      113.57       73.61      6.18 o 
  -4   5  18       40.00       53.53      5.15 o 
  -3   5  18      356.16      368.51     15.83 o 
  -2   5  18      591.27      572.89     38.09 o 
  -1   5  18      795.28     1008.36     65.89 o 
   0   5  18      347.58      360.31     24.71 o 
   1   5  18        4.21        9.29      3.35 o 
   2   5  18      300.21      299.85     16.73 o 
   3   5  18       34.11       40.94      3.60 o 
   4   5  18      792.59      731.70     29.54 o 
   5   5  18      537.17      459.88     18.95 o 
   6   5  18        7.72        6.18      1.24 o 
   7   5  18      365.21      377.81     26.77 o 
 -10   6  18      117.90      127.22      5.28 o 
  -9   6  18       76.57       92.18      4.53 o 
  -8   6  18       24.14       18.16      1.75 o 
  -6   6  18      156.46      150.05      6.80 o 
  -5   6  18      114.05      114.78      8.75 o 
  -4   6  18     1743.30     1676.47     97.80 o 
  -3   6  18       57.58       64.86      5.66 o 
  -2   6  18      266.45      249.64     18.02 o 
  -1   6  18       45.40       37.58      5.15 o 
   0   6  18     3082.98     3395.55    153.77 o 
   1   6  18       91.91      106.76      8.75 o 
   2   6  18     1775.82     1727.94     64.18 o 
   3   6  18       14.74       17.40      4.89 o 
   4   6  18      591.28      636.72     41.18 o 
   5   6  18      156.87      106.03      8.75 o 
   6   6  18      326.26      309.25     21.10 o 
 -10   7  18       32.19       30.88      4.12 o 
  -9   7  18      409.86      424.35     15.94 o 
  -8   7  18       10.82        9.77      1.51 o 
  -7   7  18       76.68       88.62      3.85 o 
  -6   7  18       49.78       48.01      3.77 o 
  -5   7  18      793.34      866.96     39.35 o 
  -4   7  18      463.85      437.01     26.77 o 
  -3   7  18      539.28      470.46     31.91 o 
  -2   7  18      175.85      159.32      9.10 o 
  -1   7  18      203.90      221.78     11.82 o 
   0   7  18      190.30      193.02     10.56 o 
   1   7  18     3817.01     3857.65    168.09 o 
   2   7  18     1433.91     1296.09     84.42 o 
   3   7  18      250.65      251.70     18.02 o 
   5   7  18      109.12      138.98     10.29 o 
  -9   8  18       48.88       35.52      6.18 o 
  -8   8  18       29.72       26.60      3.59 o 
  -7   8  18      275.42      270.76     15.82 o 
  -6   8  18       31.28       33.22      3.24 o 
  -5   8  18      325.31      308.24     17.09 o 
  -4   8  18     1671.12     1552.12     62.98 o 
  -3   8  18      448.12      465.56     41.69 o 
  -2   8  18       74.72       74.18      4.44 o 
  -1   8  18      290.86      295.72     11.44 o 
   0   8  18       84.80       81.88      6.69 o 
   1   8  18      123.91      105.40      6.36 o 
   2   8  18      131.11      105.15      6.18 o 
  -8   9  18       14.30       15.58      3.35 o 
  -7   9  18      106.81      120.75      7.91 o 
  -6   9  18      126.77      118.73     15.18 o 
  -5   9  18      682.43      605.26     32.60 o 
  -4   9  18      332.73      303.22     17.70 o 
  -3   9  18      172.60      168.98      5.48 o 
  -2   9  18      122.74      116.34      5.10 o 
  -1   9  18        1.58        0.95      1.01 o 
   0   9  18      259.72      308.32     21.62 o 
   1   9  18        3.03        0.00      2.57 o 
  -7  10  18       14.33       11.75      2.34 o 
  -6  10  18      200.81      228.28      9.31 o 
  -5  10  18       29.18       23.77      3.35 o 
  -4  10  18      124.74      115.19      4.66 o 
  -3  10  18       16.98       16.36      1.61 o 
  -2  10  18      913.08      883.28     57.65 o 
  -1  10  18       12.73       17.98      3.60 o 
  -4  11  18       53.25       68.46      7.72 o 
   0 -11  19       69.41       81.84      6.18 o 
   1 -11  19     1294.01     1355.80     80.81 o 
   2 -11  19      161.94      195.08     12.87 o 
  -2 -10  19      229.13      257.92     11.82 o 
  -1 -10  19      190.11      230.36     12.10 o 
   0 -10  19       10.42        9.81      1.82 o 
   1 -10  19       51.58       50.96      5.15 o 
   2 -10  19      409.09      446.66     19.28 o 
   3 -10  19       49.12       37.62      3.35 o 
   4 -10  19      219.20      216.70     13.90 o 
   6 -10  19       96.14      101.40      7.21 o 
  -4  -9  19        1.15       -0.51      1.54 o 
  -3  -9  19       26.56       28.79      2.71 o 
  -2  -9  19      122.67      133.94      7.98 o 
  -1  -9  19       45.98       45.57      4.89 o 
   0  -9  19      310.69      294.80     38.09 o 
   1  -9  19     1138.49     1160.94     39.60 o 
   2  -9  19      270.03      261.32     19.01 o 
   3  -9  19      216.28      233.91      9.11 o 
   4  -9  19      434.26      425.99     43.24 o 
   5  -9  19     1132.74     1065.07     44.02 o 
   6  -9  19      418.95      426.20     25.74 o 
   7  -9  19       76.18       75.67      6.18 o 
   8  -9  19       13.78       16.64      5.40 o 
  -5  -8  19       37.70       35.61      4.63 o 
  -4  -8  19      695.16      695.18     30.20 o 
  -3  -8  19       90.28       90.24     10.29 o 
  -2  -8  19      443.25      499.75     22.38 o 
  -1  -8  19        6.26        4.89      1.82 o 
   0  -8  19       89.55       96.68      4.75 o 
   1  -8  19      146.78      132.83      5.84 o 
   2  -8  19      252.29      247.93     11.63 o 
   3  -8  19       28.18       36.98      5.20 o 
   4  -8  19       40.72       46.09      3.46 o 
   5  -8  19        9.75        6.18      3.09 o 
   6  -8  19       13.19       12.35      3.60 o 
   7  -8  19      273.47      257.41     10.67 o 
   8  -8  19      207.28      207.83     10.39 o 
   9  -8  19       23.34       22.65      3.60 o 
  -6  -7  19        1.51        2.06      1.54 o 
  -5  -7  19      151.58      139.21      7.62 o 
  -4  -7  19      140.21      157.39      8.46 o 
  -3  -7  19       99.39       96.77      5.18 o 
  -2  -7  19        9.33       10.29      3.09 o 
  -1  -7  19      134.04      141.08      8.16 o 
   0  -7  19       45.61       50.84      4.32 o 
   1  -7  19      205.17      219.41     11.62 o 
   2  -7  19      334.22      326.34     21.10 o 
   3  -7  19      480.43      529.66     32.43 o 
   4  -7  19      150.43      135.82      7.09 o 
   5  -7  19      384.39      362.75     12.34 o 
   6  -7  19       48.27       40.22      2.46 o 
   7  -7  19      807.09      775.98     23.53 o 
   8  -7  19       34.86       27.77      2.42 o 
   9  -7  19        9.08        8.85      1.43 o 
  -7  -6  19      233.13      290.82     21.10 o 
  -6  -6  19      435.97      458.62     32.94 o 
  -5  -6  19      172.86      188.87      9.47 o 
  -4  -6  19        8.45       18.02      2.84 o 
  -3  -6  19       63.60       68.03     10.04 o 
  -2  -6  19       51.04       43.53      4.54 o 
  -1  -6  19      354.26      335.05     16.45 o 
   0  -6  19        6.59        3.86      1.82 o 
   1  -6  19     1060.23     1127.54     52.19 o 
   2  -6  19      439.82      496.20     30.37 o 
   3  -6  19       15.02       16.99      3.60 o 
   4  -6  19      793.26      751.51     45.30 o 
   6  -6  19       88.98       83.17      4.23 o 
   7  -6  19       10.83       11.18      1.71 o 
   8  -6  19      480.00      480.43     16.53 o 
   9  -6  19       57.93       57.13      4.61 o 
  -8  -5  19       95.48      103.46      8.24 o 
  -7  -5  19      862.68      824.08     57.65 o 
  -6  -5  19       37.05       30.88      4.63 o 
  -5  -5  19      417.75      428.12     20.66 o 
  -4  -5  19       45.34       47.32      3.87 o 
  -3  -5  19       58.83       64.55      3.86 o 
  -2  -5  19       61.24       36.55      5.15 o 
  -1  -5  19      415.19      504.01     20.38 o 
   0  -5  19      320.84      313.88     15.58 o 
   1  -5  19     1999.45     2140.25    124.56 o 
   2  -5  19      641.68      632.09     38.09 o 
   3  -5  19      560.40      569.89     24.39 o 
   4  -5  19       40.08       43.75      4.12 o 
   5  -5  19      246.94      229.05     14.93 o 
   6  -5  19       97.93       99.54      4.31 o 
   7  -5  19      120.40      107.09      4.49 o 
   8  -5  19       17.45       19.12      2.20 o 
   9  -5  19       17.52       20.60      2.31 o 
  -8  -4  19       59.33       54.91      3.86 o 
  -7  -4  19      214.20      220.17     32.94 o 
  -6  -4  19      256.51      257.73     12.12 o 
  -5  -4  19      457.85      425.56     15.40 o 
  -4  -4  19      289.16      293.28     13.62 o 
  -3  -4  19       27.42       36.92      5.66 o 
  -2  -4  19       14.18        8.24      1.54 o 
  -1  -4  19     1060.70     1095.86     65.37 o 
   0  -4  19      827.72      837.51     38.70 o 
   1  -4  19      210.88      174.49     11.32 o 
   2  -4  19     6530.69     6392.94    376.27 o 
   3  -4  19      293.81      290.82     18.53 o 
   4  -4  19      722.89      810.08     29.68 o 
   5  -4  19      136.75      137.78      8.49 o 
   6  -4  19       74.95       80.81      6.69 o 
   7  -4  19       33.24       33.89      2.57 o 
   8  -4  19      470.45      471.75     20.36 o 
   9  -4  19       41.24       49.41      5.15 o 
  10  -4  19       15.86       19.04      2.57 o 
  -8  -3  19       55.71       56.53      4.38 o 
  -7  -3  19      120.15      132.86      9.52 o 
  -6  -3  19      250.21      249.51     11.46 o 
  -5  -3  19     1352.62     1390.58     60.70 o 
  -4  -3  19        4.86        5.15      1.46 o 
  -3  -3  19      446.30      411.92     18.52 o 
  -2  -3  19       21.59       20.07      2.57 o 
  -1  -3  19     5728.47     6059.40    356.71 o 
   0  -3  19      455.03      427.74     26.25 o 
   1  -3  19     2002.29     1920.46    113.76 o 
   2  -3  19      338.66      342.30     21.10 o 
   3  -3  19     2653.79     2557.40     92.23 o 
   4  -3  19      252.36      259.74     13.38 o 
   5  -3  19      188.80      190.66      8.04 o 
   6  -3  19       78.80       68.11      4.17 o 
   7  -3  19       19.61       23.99      2.34 o 
   8  -3  19       45.24       45.30      4.63 o 
   9  -3  19      714.64      766.43     40.66 o 
  10  -3  19        3.57        3.09      1.54 o 
  -9  -2  19       15.85       13.90      2.06 o 
  -8  -2  19      106.83      103.70      6.95 o 
  -7  -2  19      175.37      166.01     14.67 o 
  -6  -2  19      546.24      610.23     27.43 o 
  -5  -2  19       77.46       87.14      4.90 o 
  -4  -2  19     3391.86     3640.88    156.82 o 
  -3  -2  19      264.47      288.12     33.97 o 
  -2  -2  19     1370.20     1449.99     85.96 o 
  -1  -2  19      283.24      302.60     14.34 o 
   0  -2  19     2337.48     2497.98    147.73 o 
   1  -2  19      539.68      590.39     35.52 o 
   2  -2  19       13.52       22.13      3.09 o 
   3  -2  19      321.29      340.11     12.98 o 
   4  -2  19      131.54      115.49      5.42 o 
   5  -2  19       48.27       43.47      3.08 o 
   6  -2  19     1993.88     1851.45     67.75 o 
   7  -2  19        8.07        7.88      1.98 o 
   8  -2  19      366.72      399.94     22.13 o 
   9  -2  19       34.29       33.30      2.55 o 
  10  -2  19       58.85       70.36      3.08 o 
 -10  -1  19       40.61       37.11      2.57 o 
  -9  -1  19       32.90       38.60      3.60 o 
  -8  -1  19       10.20       12.87      2.57 o 
  -7  -1  19        1.37        5.66      2.57 o 
  -6  -1  19      119.97      120.48      6.55 o 
  -5  -1  19       12.23        7.37      1.61 o 
  -4  -1  19      319.54      281.08     22.65 o 
  -3  -1  19     1256.75     1398.96     49.08 o 
  -2  -1  19       74.62       66.67      5.92 o 
  -1  -1  19     2717.68     2496.03    114.60 o 
   0  -1  19       25.66       24.39      3.35 o 
   1  -1  19     3770.88     3972.24    170.47 o 
   2  -1  19       31.58       20.42      2.06 o 
   3  -1  19     3123.85     3467.57    149.04 o 
   4  -1  19       33.91       34.71      2.71 o 
   5  -1  19      771.52      791.81     25.34 o 
   6  -1  19       15.17       19.72      2.83 o 
   7  -1  19      736.57      706.15     28.73 o 
   8  -1  19      134.05      144.64      9.27 o 
   9  -1  19      609.64      592.11     22.38 o 
 -10   0  19       39.18       50.90      2.71 o 
  -9   0  19      160.58      183.37     10.81 o 
  -8   0  19        8.72       13.38      3.09 o 
  -7   0  19       15.87       12.04      2.18 o 
  -6   0  19      441.37      416.51     18.56 o 
  -5   0  19      160.96      177.52      6.93 o 
  -4   0  19      322.18      267.21      9.99 o 
  -3   0  19      189.52      201.64     15.18 o 
  -2   0  19     1443.69     1524.57     65.80 o 
  -1   0  19      237.46      193.22      7.52 o 
   0   0  19       14.58       13.13      1.32 o 
   1   0  19      882.89      788.31     34.16 o 
   2   0  19      153.27      125.96      9.52 o 
   3   0  19       56.83       61.25      5.15 o 
   4   0  19       44.81       53.53      5.15 o 
   5   0  19      119.10      124.56      9.78 o 
   6   0  19       38.21       35.78      3.28 o 
   7   0  19       17.34       17.50      3.09 o 
   8   0  19      128.72      139.49      8.75 o 
   9   0  19       76.34       74.94      4.00 o 
 -10   1  19        8.80       11.30      1.27 o 
  -9   1  19       45.97       60.40      6.95 o 
  -8   1  19       85.39       84.93      6.69 o 
  -7   1  19       23.66       13.90      3.60 o 
  -6   1  19       95.61       99.34      7.72 o 
  -5   1  19       33.46       11.32      2.57 o 
  -4   1  19       15.89       15.44      2.57 o 
  -3   1  19      243.86      240.89     15.44 o 
  -2   1  19       10.50        9.84      1.47 o 
  -1   1  19     3776.37     3900.74    134.92 o 
   0   1  19      162.42      158.40      5.35 o 
   1   1  19     1368.18     1740.91     74.85 o 
   2   1  19       15.28       16.89      1.61 o 
   3   1  19      200.94      209.82      9.81 o 
   4   1  19       34.48       42.21      4.63 o 
   5   1  19     2091.38     2242.16    142.07 o 
   6   1  19       67.41       66.91      6.69 o 
   7   1  19       48.26       62.11      6.69 o 
   8   1  19       48.46       56.62      5.15 o 
   9   1  19     1009.52      882.76     49.93 o 
 -10   2  19       24.32       37.58      4.12 o 
  -9   2  19       75.35       81.33      5.66 o 
  -8   2  19       53.34       39.63      4.63 o 
  -7   2  19      189.74      193.54     13.38 o 
  -6   2  19      127.67      138.98      9.78 o 
  -5   2  19      303.95      311.93     19.56 o 
  -4   2  19      747.98      720.11     43.24 o 
  -3   2  19      279.89      295.45     18.53 o 
  -2   2  19       12.89       22.37      1.75 o 
  -1   2  19      540.57      598.20     25.50 o 
   0   2  19     3075.21     3211.09    110.98 o 
   1   2  19      107.53      103.79      5.06 o 
   2   2  19        6.12        6.00      1.54 o 
   3   2  19      248.74      217.64     10.17 o 
   4   2  19      969.13      933.86     40.85 o 
   5   2  19      693.86      622.99     34.74 o 
   6   2  19      293.57      320.76      9.60 o 
   7   2  19       72.40       64.54      3.20 o 
   8   2  19      188.75      162.65      9.27 o 
 -10   3  19       75.52       85.45      6.18 o 
  -9   3  19      194.09      172.44      6.55 o 
  -8   3  19       71.70       65.15      2.85 o 
  -7   3  19     1217.06     1255.62     84.42 o 
  -6   3  19       74.05       73.64      4.37 o 
  -5   3  19     3398.67     3421.92    202.29 o 
  -4   3  19      334.45      333.03     20.59 o 
  -3   3  19     2651.35     2573.14    106.82 o 
  -2   3  19      266.99      276.77     15.49 o 
  -1   3  19     3991.51     4199.65    145.31 o 
   0   3  19      962.50      842.72     57.90 o 
   1   3  19      288.64      298.43     10.97 o 
   2   3  19        3.10        3.43      0.89 o 
   3   3  19       23.79       33.16      3.86 o 
   4   3  19      128.51      141.04     10.81 o 
   5   3  19      438.26      435.70     14.85 o 
   6   3  19       49.91       46.99      2.59 o 
   7   3  19      873.68      907.47     37.22 o 
   8   3  19       25.78       25.59      1.98 o 
 -10   4  19      373.91      344.87     18.02 o 
  -9   4  19        9.79       12.08      1.62 o 
  -8   4  19        6.89       12.82      1.73 o 
  -7   4  19       90.21       78.63      3.07 o 
  -6   4  19      448.56      456.59     19.83 o 
  -5   4  19       80.95       84.82      4.54 o 
  -4   4  19      730.86      819.44     34.39 o 
  -3   4  19      313.66      287.76     12.55 o 
  -2   4  19      834.71      658.92     29.16 o 
  -1   4  19      403.19      388.82     17.37 o 
   0   4  19       71.72       70.96      7.21 o 
   1   4  19        3.98        5.44      1.24 o 
   2   4  19       88.93       79.68      8.24 o 
   3   4  19      239.18      210.30     10.73 o 
   4   4  19       95.00       98.78      5.84 o 
   5   4  19       31.18       34.29      2.50 o 
   6   4  19      894.21      798.92     32.65 o 
   7   4  19      176.53      228.00     17.50 o 
 -10   5  19       25.21       31.60      2.49 o 
  -9   5  19       13.26       19.57      2.57 o 
  -8   5  19       54.78       51.78      4.32 o 
  -7   5  19       23.63       20.06      1.45 o 
  -6   5  19       64.87       66.70      3.71 o 
  -5   5  19      246.23      234.72     15.44 o 
  -4   5  19       59.10       57.65      5.15 o 
  -3   5  19      283.84      273.58     12.01 o 
  -2   5  19      563.01      576.50     38.60 o 
  -1   5  19      694.71      787.02     51.99 o 
   0   5  19      283.05      262.00     18.53 o 
   1   5  19      119.14      156.46      7.91 o 
   2   5  19      891.96      933.01     67.43 o 
   3   5  19       98.14       84.06      7.21 o 
   4   5  19     1014.90      970.03     38.56 o 
   5   5  19       12.57       22.31      2.09 o 
   6   5  19       24.66       33.93      3.86 o 
   7   5  19      923.06      827.17     57.13 o 
 -10   6  19       75.97       81.16      5.74 o 
  -9   6  19       39.39       36.44      2.70 o 
  -8   6  19      230.06      245.39      8.36 o 
  -7   6  19       96.14       90.57      5.50 o 
  -6   6  19       93.44       88.73      4.10 o 
  -5   6  19      195.83      177.28      7.67 o 
  -4   6  19     1068.72     1169.98     68.97 o 
  -2   6  19      526.92      508.04     34.49 o 
  -1   6  19       99.84      110.59      6.73 o 
   0   6  19     1565.25     1666.39     76.25 o 
   1   6  19      132.02      138.50      8.75 o 
   2   6  19       57.47       48.65      3.36 o 
   3   6  19      214.57      257.11     14.93 o 
   4   6  19      833.37      895.57     41.12 o 
   5   6  19       36.85       37.06      3.08 o 
   6   6  19       23.59       40.15      4.12 o 
  -9   7  19        6.28       11.29      2.84 o 
  -8   7  19        8.10        6.20      1.32 o 
  -7   7  19      802.33      798.83     24.84 o 
  -6   7  19       36.66       30.32      3.10 o 
  -5   7  19       82.05       73.11      4.53 o 
  -4   7  19      467.84      421.05     26.25 o 
  -3   7  19     1363.36     1427.34     92.14 o 
  -2   7  19      233.55      220.51     19.56 o 
  -1   7  19        3.46        4.80      5.15 o 
   0   7  19      123.70      148.27      8.74 o 
   1   7  19      920.18      824.16     37.24 o 
   2   7  19     1243.30     1321.31     85.96 o 
   3   7  19      283.08      294.43     20.59 o 
   5   7  19      201.04      217.73     15.96 o 
  -9   8  19       23.94       23.18      4.63 o 
  -8   8  19      209.60      208.37     23.16 o 
  -7   8  19      214.58      220.82     13.33 o 
  -6   8  19     1370.74     1396.02     54.41 o 
  -5   8  19      333.68      358.99     15.05 o 
  -4   8  19      309.66      344.15     15.25 o 
  -3   8  19      636.58      638.40     30.91 o 
  -2   8  19     1713.85     1588.30     58.72 o 
  -1   8  19       80.31       88.45      5.79 o 
   0   8  19     1326.00     1373.56     61.07 o 
   1   8  19      315.72      290.66     37.06 o 
   2   8  19      773.79      745.33     48.90 o 
  -8   9  19       67.02       75.15      7.21 o 
  -7   9  19       48.54       55.82      5.06 o 
  -6   9  19      131.50      101.40     11.32 o 
  -5   9  19     1295.42     1344.19     69.39 o 
  -4   9  19      338.02      337.32     16.90 o 
  -3   9  19       49.66       40.01      2.02 o 
  -2   9  19      191.12      221.04      9.44 o 
  -1   9  19        4.87        9.28      1.15 o 
   0   9  19      182.15      181.18     13.90 o 
   1   9  19       17.61       21.62      3.60 o 
  -7  10  19        3.05        3.01      1.19 o 
  -6  10  19        2.07        8.15      6.18 o 
  -5  10  19       14.46        7.43      2.47 o 
  -4  10  19       16.54       18.20      1.69 o 
  -3  10  19       44.64       35.83      2.40 o 
  -2  10  19      320.85      308.12     14.14 o 
  -1  10  19       20.53       23.68      2.57 o 
   0  10  19        9.40        9.78      2.06 o 
   0 -11  20      182.50      215.16     13.90 o 
   1 -11  20      171.54      202.29     13.38 o 
   2 -11  20       34.65       29.34      3.60 o 
  -2 -10  20      173.76      196.40      9.28 o 
  -1 -10  20      158.67      159.35      7.82 o 
   0 -10  20        2.79        3.49      3.35 o 
   1 -10  20        0.75        0.00      2.06 o 
   2 -10  20      206.79      199.80      9.46 o 
   3 -10  20        9.77        5.29      1.98 o 
   4 -10  20        6.09        4.63      2.57 o 
   5 -10  20       66.71       68.97      6.18 o 
   6 -10  20       73.88       76.69      6.18 o 
  -4  -9  20        1.00        1.03      1.54 o 
  -3  -9  20      696.70      687.34     29.84 o 
  -2  -9  20      368.10      403.22     22.65 o 
  -1  -9  20        1.26        1.80      1.82 o 
   0  -9  20      148.34      140.52     10.81 o 
   1  -9  20        3.38        5.66      1.78 o 
   2  -9  20      612.59      651.94     23.36 o 
   3  -9  20     1036.67     1032.27     35.35 o 
   4  -9  20      379.10      325.71     14.93 o 
   5  -9  20       14.01       18.21      2.83 o 
   6  -9  20      297.24      295.97     18.53 o 
   7  -9  20      106.49      121.78      6.67 o 
   8  -9  20       70.33       54.56      5.66 o 
  -5  -8  20       21.36       24.67      2.32 o 
  -4  -8  20      583.51      567.05     24.93 o 
  -3  -8  20       26.07       25.40      2.71 o 
  -2  -8  20       66.32       60.19      4.54 o 
  -1  -8  20       46.40       45.99      3.81 o 
   0  -8  20      310.62      303.72     11.38 o 
   1  -8  20       20.97       25.80      2.47 o 
   2  -8  20     3393.95     3327.37    110.98 o 
   3  -8  20       41.84       40.18      2.97 o 
   4  -8  20     1703.31     1555.28     52.57 o 
   5  -8  20       58.75       49.33      3.81 o 
   6  -8  20       30.73       30.88      4.12 o 
   7  -8  20      213.89      200.87      8.70 o 
   8  -8  20       93.62       92.67      5.42 o 
   9  -8  20        9.03        8.24      2.57 o 
  -6  -7  20       19.00       26.25      3.60 o 
  -5  -7  20      354.02      334.47     16.12 o 
  -4  -7  20      140.81      146.44     12.80 o 
  -3  -7  20     2120.58     2128.97     78.07 o 
  -2  -7  20        2.10        3.86      1.82 o 
  -1  -7  20      155.79      182.61      9.77 o 
   0  -7  20      174.28      187.03     10.39 o 
   1  -7  20      496.87      425.60     20.77 o 
   2  -7  20      379.33      320.68     20.59 o 
   3  -7  20      339.39      285.16     18.53 o 
   4  -7  20      253.13      226.98     10.73 o 
   5  -7  20      801.77      811.54     34.02 o 
   6  -7  20       38.38       34.90      3.57 o 
   7  -7  20        3.52        3.42      1.35 o 
   8  -7  20      111.46      108.04      9.48 o 
   9  -7  20        9.16        6.81      1.36 o 
  -7  -6  20       86.41       68.46      6.18 o 
  -6  -6  20      254.65      272.81     20.07 o 
  -5  -6  20      328.50      311.12     20.59 o 
  -4  -6  20      725.58      754.39     36.22 o 
  -3  -6  20        9.29       13.07      2.71 o 
  -2  -6  20      561.60      583.40     31.85 o 
  -1  -6  20      398.57      445.76     34.49 o 
   0  -6  20     1195.58     1232.45     56.64 o 
   1  -6  20      600.12      613.56     37.58 o 
   2  -6  20      970.69      999.09     59.19 o 
   3  -6  20        2.16        6.18      2.57 o 
   4  -6  20     1750.40     1765.52    103.46 o 
   5  -6  20      203.14      179.66      7.91 o 
   6  -6  20      121.78      123.58      4.80 o 
   7  -6  20       82.97       73.89      7.43 o 
   8  -6  20     1242.22     1205.85     40.06 o 
   9  -6  20        7.73        9.65      2.03 o 
  -7  -5  20       41.64       44.27      5.15 o 
  -6  -5  20       87.40       92.14      8.24 o 
  -5  -5  20      125.07      138.96      7.98 o 
  -4  -5  20        7.18        9.33      1.50 o 
  -3  -5  20      252.48      266.03     13.97 o 
  -2  -5  20      129.25      117.87     11.32 o 
  -1  -5  20     1217.44     1115.93     51.45 o 
   0  -5  20      341.90      354.71     17.19 o 
   1  -5  20      120.04      121.99      8.75 o 
   2  -5  20      611.11      691.80     41.69 o 
   3  -5  20      349.70      372.15     16.38 o 
   4  -5  20       59.99       65.37      5.15 o 
   5  -5  20      208.53      242.95     15.96 o 
   6  -5  20       23.60       23.18      2.04 o 
   7  -5  20      655.26      655.60     26.49 o 
   8  -5  20        6.53        9.90      1.81 o 
   9  -5  20       70.14       82.59      4.32 o 
  -8  -4  20       12.18       12.35      2.57 o 
  -7  -4  20      209.46      205.58     30.88 o 
  -6  -4  20       62.46       67.92      4.32 o 
  -5  -4  20      239.14      240.67     22.39 o 
  -4  -4  20       69.65       88.09      4.90 o 
  -3  -4  20      274.65      309.75     30.63 o 
  -2  -4  20      345.60      369.58     22.65 o 
  -1  -4  20      652.83      697.97     42.21 o 
   0  -4  20        3.06        1.37      0.92 o 
   1  -4  20      248.01      235.75     14.93 o 
   2  -4  20     1057.68     1045.42     62.28 o 
   3  -4  20      310.82      282.28     12.55 o 
   4  -4  20      105.16      126.47      5.79 o 
   5  -4  20       43.34       59.32      3.44 o 
   6  -4  20     1725.01     1827.80    109.12 o 
   7  -4  20        8.53        7.67      1.47 o 
   8  -4  20       15.15       15.84      1.64 o 
   9  -4  20       47.49       55.08      5.66 o 
  10  -4  20      108.41      107.58      6.69 o 
  -8  -3  20        8.58       12.17      3.35 o 
  -7  -3  20       11.46       20.67      3.09 o 
  -6  -3  20      422.87      405.98     22.36 o 
  -5  -3  20        3.06        3.35      1.46 o 
  -4  -3  20        6.86        9.47      1.80 o 
  -3  -3  20     5958.44     5963.86    256.06 o 
  -2  -3  20      213.24      221.33     13.90 o 
  -1  -3  20     4624.10     5170.97    304.72 o 
   0  -3  20      911.76      896.14     53.53 o 
   1  -3  20     2085.28     2097.52    124.05 o 
   2  -3  20      259.01      297.00     18.53 o 
   3  -3  20       78.25       89.56      4.32 o 
   4  -3  20       72.81       70.47      5.15 o 
   5  -3  20      191.69      164.27      7.30 o 
   6  -3  20        0.72        1.60      1.80 o 
   7  -3  20       97.32       93.33      9.27 o 
   8  -3  20       58.91       55.59      4.63 o 
   9  -3  20      735.85      770.04     28.93 o 
  10  -3  20       10.87        8.75      1.54 o 
  -9  -2  20       14.62       12.35      2.06 o 
  -8  -2  20       45.83       38.67      2.71 o 
  -7  -2  20       73.32       70.71      5.15 o 
  -6  -2  20      251.45      252.90     12.36 o 
  -5  -2  20      251.26      262.50     42.98 o 
  -4  -2  20      663.88      694.69     30.71 o 
  -3  -2  20      499.23      586.92     53.79 o 
  -2  -2  20     1508.52     1801.55    107.06 o 
  -1  -2  20       59.52       60.22      4.63 o 
   0  -2  20       84.38       79.78      5.66 o 
   1  -2  20      550.38      570.32     34.49 o 
   2  -2  20      434.30      446.79     27.28 o 
   3  -2  20      340.66      383.19     14.59 o 
   4  -2  20     5571.80     5665.89    203.74 o 
   5  -2  20      201.72      210.60      8.90 o 
   6  -2  20       81.84       65.35      3.95 o 
   7  -2  20       53.89       51.47      3.81 o 
   8  -2  20       47.77       57.92      3.64 o 
   9  -2  20       31.41       32.17      2.55 o 
 -10  -1  20        5.94        4.49      1.24 o 
  -9  -1  20        8.79        9.92      1.61 o 
  -8  -1  20       32.08       28.31      3.60 o 
  -7  -1  20       72.76       79.75      8.24 o 
  -6  -1  20       24.02       31.40      4.12 o 
  -5  -1  20      131.53      144.13      7.28 o 
  -4  -1  20      267.63      266.16     12.36 o 
  -3  -1  20      847.52      904.42     32.06 o 
  -2  -1  20       17.82       12.37      1.82 o 
  -1  -1  20    29799.25    31323.29   1424.21 o 
   0  -1  20      159.56      178.53      8.18 o 
   1  -1  20       18.70       15.26      2.06 o 
   2  -1  20       44.84       50.81      3.28 o 
   3  -1  20    10197.88    10919.42    468.15 o 
   4  -1  20       21.19       23.56      2.57 o 
   5  -1  20        3.92        5.31      1.36 o 
   6  -1  20        5.59        7.72      1.98 o 
   7  -1  20      360.30      372.15     21.10 o 
   8  -1  20      129.91      138.62      6.19 o 
   9  -1  20      301.36      290.88     11.46 o 
 -10   0  20      542.04      535.45     16.34 o 
  -9   0  20      161.25      188.39     11.32 o 
  -8   0  20      208.42      193.54     12.35 o 
  -7   0  20        5.32        5.15      1.98 o 
  -6   0  20       23.78       14.58      2.18 o 
  -5   0  20       63.31       62.22      7.46 o 
  -4   0  20        7.05        2.34      0.96 o 
  -3   0  20      246.65      252.55      9.31 o 
  -2   0  20      574.91      591.67     20.98 o 
  -1   0  20      867.19      919.02     28.98 o 
   0   0  20     1737.56     1784.21     55.80 o 
   1   0  20     1992.90     1865.96     80.28 o 
   2   0  20      906.48      868.61     37.77 o 
   3   0  20      121.36      133.83      9.78 o 
   4   0  20       43.82       26.25      3.60 o 
   5   0  20      140.06      128.17      9.78 o 
   6   0  20       97.74       93.68      8.24 o 
   7   0  20       25.10       33.46      3.60 o 
   8   0  20       21.22       14.93      2.06 o 
   9   0  20       86.99       82.62      4.00 o 
 -10   1  20       45.11       50.30      2.38 o 
  -9   1  20      401.08      385.78     15.44 o 
  -8   1  20       48.09       55.08      5.15 o 
  -7   1  20     1240.17     1080.93     65.37 o 
  -6   1  20      115.00      116.33      8.75 o 
  -5   1  20     3914.45     4541.97    268.17 o 
  -4   1  20       38.35       33.46      3.60 o 
  -3   1  20      341.60      347.96     21.62 o 
  -2   1  20       30.09       25.89      2.03 o 
  -1   1  20       18.57       18.04      1.27 o 
   0   1  20       86.65       74.72      5.68 o 
   1   1  20     1129.28     1185.14     51.22 o 
   2   1  20       57.29       65.33      3.59 o 
   3   1  20      109.69       97.82      5.06 o 
   4   1  20       44.22       47.36      4.63 o 
   5   1  20     1276.81     1273.44     81.33 o 
   7   1  20       37.15       33.66      3.86 o 
   8   1  20      147.83      131.77      8.75 o 
 -10   2  20      228.81      204.99     10.81 o 
  -9   2  20       27.37       19.04      2.57 o 
  -8   2  20      730.41      746.87     39.63 o 
  -7   2  20       68.97       73.61      6.69 o 
  -6   2  20      118.21      135.89      9.78 o 
  -5   2  20      163.95      171.40     11.84 o 
  -4   2  20      103.14      142.58      9.78 o 
  -3   2  20      315.18      357.74     22.13 o 
  -2   2  20      429.07      468.29     16.61 o 
  -1   2  20      367.33      436.62     26.90 o 
   0   2  20      414.43      407.37     18.15 o 
   1   2  20      100.81      101.02      4.82 o 
   2   2  20       91.71      111.39      5.63 o 
   3   2  20      510.46      601.19     26.50 o 
   4   2  20      105.88       81.33      7.21 o 
   5   2  20      400.30      358.52     15.08 o 
   6   2  20     2125.43     2043.25     66.80 o 
   7   2  20      120.12      112.86      8.70 o 
   8   2  20       23.78       29.85      3.09 o 
 -10   3  20       24.45       17.50      2.57 o 
  -9   3  20       67.64       75.15      6.18 o 
  -8   3  20        0.22        2.40      1.17 o 
  -7   3  20       57.38       59.31      3.81 o 
  -6   3  20       22.04       29.35      2.55 o 
  -5   3  20      188.04      226.48     14.93 o 
  -4   3  20      254.10      238.32     14.93 o 
  -3   3  20       80.17      102.13     11.58 o 
  -2   3  20      123.77      139.02      6.52 o 
  -1   3  20      693.28      761.58     26.71 o 
   0   3  20      719.03      806.04     35.05 o 
   1   3  20      107.27      133.23      5.23 o 
   2   3  20       48.10       38.41      2.26 o 
   3   3  20      172.82      161.00      7.98 o 
   4   3  20      116.20      103.46      8.75 o 
   5   3  20       60.95       52.43      2.89 o 
   6   3  20       73.83       83.05      3.55 o 
   7   3  20      478.32      459.03     27.02 o 
   8   3  20       25.81       17.50      2.57 o 
 -10   4  20        9.86       13.90      2.57 o 
  -9   4  20       13.71       19.22      1.82 o 
  -8   4  20     1417.80     1501.49     49.40 o 
  -7   4  20       18.70       23.59      1.97 o 
  -6   4  20     1522.64     1561.84     65.14 o 
  -5   4  20      133.72      139.91      6.73 o 
  -4   4  20      104.15      129.64      6.36 o 
  -3   4  20      168.91      173.44      7.82 o 
  -2   4  20      442.25      516.85     23.01 o 
  -1   4  20      354.79      364.90     37.06 o 
   0   4  20       72.46       95.42      5.19 o 
   1   4  20       29.11       20.95      2.09 o 
   2   4  20      224.09      237.38     15.44 o 
   3   4  20      742.49      793.52     36.58 o 
   4   4  20      262.66      224.73      9.99 o 
   5   4  20       47.07       56.57      3.10 o 
   6   4  20       34.70       32.26      2.57 o 
   7   4  20       82.26       90.87      7.21 o 
 -10   5  20        4.68        3.85      1.43 o 
  -9   5  20      467.85      528.61     22.18 o 
  -8   5  20       27.98       31.39      2.40 o 
  -7   5  20      561.18      577.64     16.86 o 
  -6   5  20      101.46      108.11      5.32 o 
  -5   5  20      208.24      228.54     14.93 o 
  -4   5  20       49.21       54.56      5.15 o 
  -3   5  20      414.08      450.06     19.29 o 
  -2   5  20      358.02      381.01     22.65 o 
  -1   5  20      225.72      238.83     17.50 o 
   0   5  20       86.00       97.50      5.19 o 
   1   5  20     6121.11     6340.46    285.16 o 
   2   5  20      664.36      671.64     51.22 o 
   3   5  20      763.73      788.20     31.26 o 
   4   5  20      754.64      706.72     27.93 o 
   5   5  20       22.29       23.62      4.12 o 
   6   5  20       62.15       58.63      7.72 o 
 -10   6  20       17.22       16.79      4.89 o 
  -9   6  20       83.89       54.05      7.72 o 
  -8   6  20      742.79      713.49     25.98 o 
  -7   6  20       10.32        9.43      1.40 o 
  -6   6  20      121.51      129.92      5.00 o 
  -5   6  20       18.41       16.26      1.98 o 
  -4   6  20       65.95       65.89      6.18 o 
  -2   6  20       87.52       81.59      5.46 o 
  -1   6  20      191.05      231.34     16.99 o 
   0   6  20       59.49       48.36      4.37 o 
   1   6  20      383.41      390.89     25.74 o 
   2   6  20      544.55      554.68     26.20 o 
   3   6  20      535.57      520.62     26.77 o 
   4   6  20      985.63     1011.21     46.22 o 
   5   6  20       28.09       27.16      2.71 o 
   6   6  20        2.93        6.18      1.54 o 
  -9   7  20      374.83      407.71     22.20 o 
  -8   7  20       36.38       31.47      7.72 o 
  -7   7  20        3.39        5.68      2.04 o 
  -6   7  20       86.01       80.98      4.89 o 
  -5   7  20       79.55       92.86      6.75 o 
  -4   7  20      438.62      403.56     22.65 o 
  -3   7  20      706.97      700.55     46.33 o 
  -2   7  20      106.75      100.89      9.27 o 
  -1   7  20     1256.33     1236.79     47.32 o 
   0   7  20      719.06      698.40     58.68 o 
   1   7  20       13.57        8.55      2.34 o 
   2   7  20      507.69      539.44     36.55 o 
   3   7  20      243.91      269.72     19.04 o 
   5   7  20       47.50       44.27      4.12 o 
  -9   8  20       23.90       21.86      2.84 o 
  -8   8  20       94.55       95.19      5.37 o 
  -7   8  20      206.00      210.89     12.60 o 
  -6   8  20        6.22        9.82      2.18 o 
  -5   8  20       41.80       38.69      7.42 o 
  -4   8  20     1663.70     1639.99     65.86 o 
  -3   8  20      208.12      203.81     10.18 o 
  -2   8  20      543.36      495.12     24.19 o 
  -1   8  20      195.58      171.92     13.38 o 
   0   8  20        5.66        4.68      1.98 o 
   1   8  20      160.90      161.63     12.87 o 
   2   8  20        2.26        4.12      2.57 o 
  -8   9  20      131.60       90.59      7.72 o 
  -7   9  20       13.67       12.42      2.84 o 
  -6   9  20      296.35      309.85     39.38 o 
  -5   9  20      475.12      473.61     25.93 o 
  -4   9  20      223.01      202.00     15.84 o 
  -3   9  20       12.23        7.75      1.22 o 
  -2   9  20      171.45      153.82      5.36 o 
  -1   9  20      211.95      260.84     11.86 o 
   0   9  20      189.74      220.82     15.96 o 
   1   9  20       78.87       89.05      7.72 o 
  -7  10  20       17.54       21.05      3.86 o 
  -6  10  20       33.87       33.46      2.34 o 
  -5  10  20        4.00        2.92      2.09 o 
  -4  10  20        3.10        7.53      1.93 o 
  -3  10  20       11.45        4.63      2.57 o 
  -2  10  20       47.16       37.78      5.40 o 
  -1  10  20       25.18       23.68      2.57 o 
   0 -11  21      141.78      159.05     10.29 o 
   1 -11  21      185.03      218.25     13.90 o 
   2 -11  21        2.16        2.57      2.06 o 
  -2 -10  21       13.17       13.76      1.82 o 
  -1 -10  21       29.55       35.00      4.12 o 
   0 -10  21      960.60     1011.44     60.74 o 
   1 -10  21        1.16        1.03      2.06 o 
   2 -10  21      117.12      130.33      6.73 o 
   3 -10  21        9.91       13.25      2.18 o 
   4 -10  21       24.16       25.22      3.60 o 
   6 -10  21      159.39      155.45     10.29 o 
  -4  -9  21       12.89       11.84      2.06 o 
  -3  -9  21      118.48      102.38      5.63 o 
  -2  -9  21      431.83      481.10     21.29 o 
  -1  -9  21      341.34      340.66     15.65 o 
   0  -9  21       31.96       27.03      2.91 o 
   1  -9  21      490.56      513.06     18.22 o 
   2  -9  21      310.41      326.68     14.15 o 
   3  -9  21      474.22      478.78     17.03 o 
   4  -9  21      207.12      177.58      7.23 o 
   5  -9  21      450.73      424.14     25.74 o 
   6  -9  21      122.73      107.06      8.24 o 
   7  -9  21       47.89       56.93      5.92 o 
   8  -9  21      126.02      154.93     11.84 o 
  -5  -8  21        5.16        6.20      1.46 o 
  -4  -8  21       34.26       27.87      2.71 o 
  -3  -8  21       26.76       25.23      3.60 o 
  -2  -8  21      145.28      166.58      8.55 o 
  -1  -8  21      187.53      190.38      9.64 o 
   0  -8  21     1139.34     1204.55     50.00 o 
   1  -8  21       60.39       53.37      3.68 o 
   2  -8  21     1139.12     1179.24     40.09 o 
   3  -8  21        9.01        7.46      1.67 o 
   4  -8  21      217.98      153.99      6.43 o 
   5  -8  21      334.01      294.15     13.64 o 
   6  -8  21     1377.45     1298.15     74.12 o 
   7  -8  21      207.06      204.95     13.38 o 
   8  -8  21       33.56       31.74      5.15 o 
   9  -8  21        7.11        9.78      2.57 o 
  -6  -7  21       57.75       61.25      5.66 o 
  -5  -7  21        2.17        3.09      1.46 o 
  -4  -7  21      238.93      270.13     15.68 o 
  -3  -7  21     2970.02     2964.17    125.01 o 
  -2  -7  21       33.78       30.27      3.08 o 
  -1  -7  21       73.34       51.28      4.38 o 
   0  -7  21      642.01      629.87     23.17 o 
   1  -7  21     1343.21     1424.26     83.90 o 
   2  -7  21      367.50      401.49     25.22 o 
   3  -7  21       53.43       65.92      4.38 o 
   4  -7  21      460.76      420.54     18.38 o 
   5  -7  21       84.57       73.63      3.86 o 
   6  -7  21       84.80       68.79      3.61 o 
   7  -7  21      169.89      167.57      5.95 o 
   8  -7  21      237.23      280.56     34.49 o 
   9  -7  21       10.54       11.03      1.98 o 
  -7  -6  21        3.76        3.09      1.54 o 
  -6  -6  21       36.40       43.75      5.15 o 
  -5  -6  21      297.93      291.26     16.47 o 
  -4  -6  21        0.93        6.50      2.06 o 
  -3  -6  21      151.29      153.81      8.78 o 
  -2  -6  21       15.56       14.38      2.91 o 
  -1  -6  21      364.79      345.90     27.28 o 
   0  -6  21      249.26      212.39     11.13 o 
   1  -6  21      157.33      173.98     12.35 o 
   2  -6  21     3803.44     4110.11    237.81 o 
   3  -6  21       57.25       68.46      6.18 o 
   4  -6  21     1080.87     1209.10     71.55 o 
   5  -6  21       18.10       14.53      2.09 o 
   6  -6  21      443.57      459.26     14.18 o 
   7  -6  21      310.35      299.53     12.10 o 
   8  -6  21       38.80       64.39      3.47 o 
   9  -6  21        3.84        4.08      1.36 o 
  -7  -5  21      243.63      269.20     19.56 o 
  -6  -5  21       75.71       82.87      7.72 o 
  -5  -5  21       39.40       46.85      4.00 o 
  -4  -5  21       58.43       57.90      5.64 o 
  -3  -5  21     2017.81     1944.14     93.14 o 
  -2  -5  21      199.70      307.29     24.71 o 
  -1  -5  21      103.52       94.71      9.27 o 
   0  -5  21      370.96      448.88     21.64 o 
   1  -5  21      125.76       96.74      5.15 o 
   2  -5  21      608.67      580.89     24.75 o 
   3  -5  21      284.60      280.47     12.55 o 
   4  -5  21       46.83       55.59      4.63 o 
   5  -5  21      452.56      466.86     28.82 o 
   6  -5  21       20.62       21.65      1.92 o 
   7  -5  21       20.88       32.28      2.54 o 
   8  -5  21       14.96       14.61      1.97 o 
   9  -5  21      708.86      666.20     25.28 o 
  -8  -4  21       83.67       83.39      7.21 o 
  -7  -4  21      130.64      129.13     16.21 o 
  -6  -4  21       20.99       27.18      2.83 o 
  -5  -4  21       72.87       61.71      3.24 o 
  -4  -4  21       10.55        7.64      1.61 o 
  -3  -4  21      404.22      423.62     26.25 o 
  -2  -4  21        6.32       12.87      2.06 o 
  -1  -4  21      538.81      537.89     32.43 o 
   0  -4  21       40.70       30.43      2.47 o 
   1  -4  21      290.40      278.74     12.37 o 
   2  -4  21      834.83      633.16     26.75 o 
   3  -4  21      168.23      158.02     10.81 o 
   4  -4  21      268.52      261.40     10.51 o 
   5  -4  21       49.23       57.49      3.44 o 
   6  -4  21        9.13       10.09      1.67 o 
   7  -4  21       34.42       31.86      3.51 o 
   8  -4  21       91.28       94.74      7.21 o 
   9  -4  21       80.21       74.64      6.69 o 
  -8  -3  21       19.99       18.02      2.57 o 
  -7  -3  21       89.46      106.54      5.93 o 
  -6  -3  21      236.79      262.35      8.28 o 
  -5  -3  21      350.42      381.65     22.65 o 
  -4  -3  21       51.92       55.48      3.64 o 
  -3  -3  21       20.31       13.89      5.15 o 
  -2  -3  21      204.70      212.07     13.90 o 
  -1  -3  21      676.69      722.17     43.24 o 
   1  -3  21     3997.73     4218.72    248.61 o 
   2  -3  21      129.08      116.84      8.24 o 
   3  -3  21       27.56       32.72      3.09 o 
   4  -3  21       51.90       55.44      3.44 o 
   5  -3  21     3306.95     3404.18    122.89 o 
   6  -3  21       74.62       78.43      4.38 o 
   7  -3  21       10.56       21.80      2.47 o 
   8  -3  21      130.45      132.80      8.75 o 
   9  -3  21     1016.80     1076.90     33.59 o 
  10  -3  21       12.20       14.41      2.06 o 
  -9  -2  21       11.17        7.72      2.06 o 
  -8  -2  21      355.95      380.23     15.39 o 
  -7  -2  21       36.45       35.33      5.15 o 
  -6  -2  21     1021.65     1051.83     46.35 o 
  -5  -2  21      223.09      244.50     15.96 o 
  -4  -2  21      133.77      150.08      9.52 o 
  -3  -2  21      141.38      193.54     12.87 o 
  -2  -2  21     1336.06     1359.92     81.33 o 
  -1  -2  21      130.24      111.70      7.72 o 
   0  -2  21     3073.55     3169.19    187.36 o 
   1  -2  21      377.55      378.84     23.16 o 
   2  -2  21     2248.59     2416.14    143.09 o 
   3  -2  21      103.48      118.60      5.32 o 
   4  -2  21      246.08      235.72      9.65 o 
   5  -2  21       81.93       82.45      6.69 o 
   6  -2  21       57.97       49.03      3.44 o 
   7  -2  21       55.91       51.99      5.15 o 
   8  -2  21      338.02      376.25     14.92 o 
   9  -2  21       34.18       33.47      2.55 o 
  -9  -1  21      593.41      579.01     31.66 o 
  -8  -1  21       10.06       12.87      2.57 o 
  -7  -1  21      665.72      618.95     25.14 o 
  -6  -1  21        5.32        9.02      1.82 o 
  -5  -1  21       30.44       23.16      2.34 o 
  -4  -1  21      168.67      162.93     12.61 o 
  -3  -1  21       12.24       21.50      1.78 o 
  -2  -1  21       47.76       43.03      4.89 o 
  -1  -1  21     1387.19     1717.68     72.07 o 
   0  -1  21       88.69       69.02      4.62 o 
   1  -1  21     1858.18     2007.12     86.51 o 
   2  -1  21       12.90       12.78      1.61 o 
   3  -1  21      341.59      365.72     16.73 o 
   4  -1  21      117.33      120.61      6.36 o 
   5  -1  21     2367.90     2473.94     89.76 o 
   6  -1  21       21.26       21.62      4.12 o 
   7  -1  21      932.73      911.59     48.90 o 
   8  -1  21       69.56       64.75      5.15 o 
   9  -1  21      308.48      322.29     12.55 o 
 -10   0  21      645.32      642.58     19.61 o 
  -9   0  21      119.23      143.21      9.78 o 
  -8   0  21       13.11       17.28      2.18 o 
  -7   0  21       63.03       59.08      4.17 o 
  -6   0  21      169.57      142.33      7.28 o 
  -5   0  21       12.62       11.86      1.82 o 
  -4   0  21      878.00      800.95     28.40 o 
  -3   0  21      244.53      263.24      9.80 o 
  -2   0  21      154.43      136.47      5.35 o 
  -1   0  21     1974.50     2002.79     60.09 o 
   0   0  21        1.07       -1.99      1.04 o 
   1   0  21     1665.05     1847.64     64.30 o 
   2   0  21     1651.16     1753.76     75.38 o 
   3   0  21      394.91      397.89     26.25 o 
   4   0  21      223.70      249.13     16.99 o 
   5   0  21      152.66      142.78      6.80 o 
   6   0  21     1173.93      982.62     63.31 o 
   7   0  21       26.38       22.65      3.09 o 
   8   0  21      270.29      278.98     15.44 o 
   9   0  21      129.68      136.03      6.00 o 
 -10   1  21       52.23       62.28      4.63 o 
  -9   1  21       55.97       60.12      3.81 o 
  -8   1  21       23.86       19.04      3.09 o 
  -7   1  21      391.48      347.44     22.65 o 
  -6   1  21       55.61       49.41      5.15 o 
  -5   1  21       15.22       27.28      3.60 o 
  -4   1  21      129.19      144.64      9.78 o 
  -3   1  21     3109.88     3696.27    218.25 o 
  -2   1  21       46.82       41.27      2.71 o 
  -1   1  21     1833.30     2015.23     70.13 o 
   0   1  21      313.11      268.80     13.49 o 
   1   1  21     3605.76     4546.67    194.72 o 
   2   1  21       25.47       15.90      1.61 o 
   3   1  21      275.45      213.95      9.96 o 
   4   1  21      132.06      117.36      9.27 o 
   5   1  21      115.64      111.70      9.27 o 
   6   1  21       20.85       15.87      1.98 o 
   7   1  21       58.12       66.10      3.33 o 
   8   1  21      143.65      127.14      8.24 o 
 -10   2  21      200.19      226.01      9.64 o 
  -8   2  21      262.77      233.17     13.38 o 
  -7   2  21        4.93        7.21      2.57 o 
  -6   2  21      660.94      605.32     37.06 o 
  -5   2  21        7.22        7.21      2.06 o 
  -4   2  21      133.29      109.64      7.72 o 
  -3   2  21      350.66      403.55     24.71 o 
  -2   2  21     2250.50     2449.23     84.97 o 
  -1   2  21      120.29      131.18      5.56 o 
   0   2  21     1009.63     1153.20     40.25 o 
   1   2  21      121.69      109.69      7.05 o 
   2   2  21      407.42      398.33     17.79 o 
   3   2  21      496.27      424.44     19.04 o 
   4   2  21      121.84      121.48      9.78 o 
   5   2  21      471.75      401.77     13.58 o 
   6   2  21      113.83       91.28      6.51 o 
   7   2  21       27.80       36.26      2.97 o 
   8   2  21      677.56      571.35     28.82 o 
 -10   3  21       10.15       11.32      2.06 o 
  -9   3  21        1.44        4.46      1.61 o 
  -8   3  21       38.57       43.47      2.37 o 
  -7   3  21      255.26      274.41      9.61 o 
  -6   3  21       37.61       34.68      2.91 o 
  -5   3  21      195.03      208.98     13.90 o 
  -4   3  21       71.37       63.83      5.15 o 
  -3   3  21       27.13       31.11      3.86 o 
  -2   3  21       24.58       22.86      1.57 o 
  -1   3  21      523.82      477.88     17.01 o 
   0   3  21      373.14      300.82     22.50 o 
   1   3  21     1865.57     1665.15     58.05 o 
   2   3  21       59.38       53.51      3.71 o 
   3   3  21      420.97      411.78     27.28 o 
   4   3  21      174.35      164.84     14.67 o 
   5   3  21     1082.21     1151.21     37.76 o 
   6   3  21      185.63      199.26      6.46 o 
   7   3  21      448.01      363.71     15.04 o 
 -10   4  21      426.36      408.18     21.10 o 
  -9   4  21        5.04        8.59      1.49 o 
  -8   4  21       35.74       39.38      2.59 o 
  -7   4  21        5.24        5.15      1.14 o 
  -6   4  21       75.89       74.21      4.32 o 
  -5   4  21       45.04       57.60      3.44 o 
  -4   4  21      266.71      254.98     11.46 o 
  -3   4  21      136.45      117.25      5.63 o 
  -2   4  21      675.56      610.73     27.03 o 
  -1   4  21      254.02      249.30     11.58 o 
   0   4  21      192.22      186.32      9.01 o 
   1   4  21      153.97      151.88     15.70 o 
   2   4  21       32.90       31.81      3.08 o 
   3   4  21      790.71      718.69     33.48 o 
   4   4  21     1346.02     1252.63     42.68 o 
   5   4  21        2.64        3.16      1.27 o 
   6   4  21      639.73      586.64     23.89 o 
   7   4  21       14.16       25.26      1.98 o 
 -10   5  21       27.04       27.97      2.83 o 
  -9   5  21      226.48      247.26      9.81 o 
  -8   5  21        1.85        4.39      1.57 o 
  -7   5  21      125.33      110.99      4.55 o 
  -6   5  21       22.45       18.81      1.55 o 
  -5   5  21      449.72      450.90     27.80 o 
  -4   5  21       76.33       83.90      6.69 o 
  -3   5  21      291.39      297.60     13.10 o 
  -2   5  21      203.74      171.79     20.85 o 
  -1   5  21      814.49      777.87     34.59 o 
   0   5  21       56.55       60.45      4.38 o 
   1   5  21      388.49      367.27     18.20 o 
   2   5  21      508.46      496.22     17.84 o 
   3   5  21       15.75       12.26      1.79 o 
   4   5  21      304.99      297.68     17.31 o 
   5   5  21      516.32      534.21     21.80 o 
   6   5  21       10.48       13.77      1.32 o 
 -10   6  21        9.68       15.44      2.47 o 
  -9   6  21      119.36      108.35      7.70 o 
  -8   6  21      484.48      461.25     17.33 o 
  -7   6  21       79.45       74.11      6.02 o 
  -6   6  21      432.59      467.86     14.75 o 
  -5   6  21       38.46       41.98      2.95 o 
  -4   6  21      206.68      178.61     12.35 o 
  -2   6  21      529.77      550.81     26.39 o 
  -1   6  21        8.47       12.09      2.34 o 
   0   6  21      135.81      143.88      8.37 o 
   1   6  21      875.70      964.46     42.13 o 
   2   6  21      133.99      121.94      7.09 o 
   3   6  21      835.71      927.80     69.49 o 
   4   6  21       60.99       60.23      4.37 o 
   5   6  21       89.19       87.29      5.15 o 
   6   6  21      381.26      386.56     27.28 o 
  -9   7  21        9.25        8.68      2.47 o 
  -8   7  21      106.06      103.02      5.22 o 
  -7   7  21      170.26      181.09      8.36 o 
  -6   7  21      155.90      143.74     10.28 o 
  -5   7  21      291.49      313.93     13.32 o 
  -4   7  21      639.50      493.11     32.43 o 
  -3   7  21      473.57      463.40     22.90 o 
  -2   7  21       39.40       35.36      3.06 o 
  -1   7  21     2268.08     2241.74     71.68 o 
   0   7  21      532.50      566.04     46.84 o 
   1   7  21      850.85      862.63     38.90 o 
   2   7  21      166.43      161.63     12.87 o 
   3   7  21      169.19      189.42     14.41 o 
  -9   8  21        9.49        5.79      2.09 o 
  -8   8  21       32.46       31.06      4.53 o 
  -7   8  21       51.42       55.02      5.19 o 
  -6   8  21       10.22       30.02      8.75 o 
  -5   8  21        2.18        5.11      1.91 o 
  -4   8  21      903.50      734.98     30.42 o 
  -3   8  21       34.43       27.86      3.44 o 
  -2   8  21      123.88      116.29      7.45 o 
  -1   8  21      415.99      384.98     19.45 o 
   0   8  21      578.10      570.32     38.60 o 
   1   8  21       93.27      112.73      9.78 o 
   2   8  21       44.76       49.41      5.66 o 
  -8   9  21       49.34       41.82      5.92 o 
  -7   9  21       48.03       45.02      4.32 o 
  -6   9  21      226.34      162.14     15.44 o 
  -5   9  21      210.66      205.66     12.23 o 
  -4   9  21      153.06      138.96      6.92 o 
  -3   9  21      810.69      671.07     24.44 o 
  -2   9  21      105.75      102.99      4.61 o 
  -1   9  21      362.77      328.59     14.58 o 
   0   9  21      142.53      145.15     11.32 o 
  -7  10  21       41.83       31.40      5.15 o 
  -6  10  21       43.30       40.99      2.43 o 
  -5  10  21        3.96        4.42      2.09 o 
  -4  10  21      287.73      267.40     14.94 o 
  -3  10  21        0.54        1.14      1.11 o 
  -2  10  21      426.75      353.10     21.62 o 
   1 -11  22      353.59      361.85     22.65 o 
   2 -11  22       19.67       21.62      3.09 o 
  -2 -10  22      644.20      728.76     31.29 o 
  -1 -10  22        1.99        7.69      1.61 o 
   0 -10  22      110.77      150.82     10.81 o 
   1 -10  22       20.90       19.04      3.09 o 
   2 -10  22      536.51      533.43     22.73 o 
   3 -10  22       18.24       12.62      2.18 o 
   4 -10  22     1510.14     1553.97     88.02 o 
   5 -10  22       55.22       57.13      5.15 o 
   6 -10  22      204.46      224.94     13.90 o 
   7 -10  22        3.01        3.60      2.06 o 
  -4  -9  22       51.44       46.84      4.12 o 
  -3  -9  22       10.42       11.36      1.82 o 
  -2  -9  22      200.57      215.46     10.37 o 
  -1  -9  22       25.84       35.07      3.28 o 
   0  -9  22      134.61      131.26      9.78 o 
   1  -9  22     1582.49     1564.96     52.86 o 
   2  -9  22       74.66       74.05      3.96 o 
   3  -9  22     1185.28     1152.33     39.31 o 
   4  -9  22      192.79      162.42      6.73 o 
   5  -9  22      690.51      650.10     38.09 o 
   6  -9  22      137.03      144.64      9.78 o 
   7  -9  22       13.67       15.44      2.18 o 
  -5  -8  22       11.02       15.97      1.82 o 
  -4  -8  22        6.76       12.47      1.57 o 
  -3  -8  22       90.76       84.65      5.40 o 
  -2  -8  22      400.58      377.84     17.29 o 
  -1  -8  22      181.47      194.60     10.29 o 
   0  -8  22       95.91      109.90      6.19 o 
   1  -8  22      342.36      321.18     15.53 o 
   2  -8  22       11.68        9.48      1.87 o 
   3  -8  22      181.63      175.20      9.42 o 
   4  -8  22     1655.96     1543.24     52.08 o 
   5  -8  22      325.39      319.72     11.79 o 
   6  -8  22        6.53        9.93      2.83 o 
   7  -8  22       51.94       52.99      4.38 o 
   8  -8  22      203.44      203.74      9.89 o 
   9  -8  22        5.94        7.72      2.06 o 
  -6  -7  22       31.17       30.88      3.60 o 
  -5  -7  22      131.38      123.46      6.89 o 
  -4  -7  22      171.19      185.23     15.76 o 
  -3  -7  22       47.19       54.33      4.17 o 
  -2  -7  22       97.46       94.54     11.32 o 
  -1  -7  22        8.38        4.55      2.09 o 
   0  -7  22      515.99      553.92     20.44 o 
   1  -7  22       28.81       24.19      4.12 o 
   2  -7  22      259.18      221.85     15.44 o 
   3  -7  22      529.44      466.36     20.18 o 
   4  -7  22      476.17      422.72     18.38 o 
   5  -7  22       76.75       72.59      4.73 o 
   6  -7  22      158.57      141.85      6.84 o 
   7  -7  22       28.23       35.14      2.49 o 
   8  -7  22      149.68      157.30      6.80 o 
   9  -7  22       49.48       39.12      4.63 o 
  -7  -6  22       24.56       26.77      3.09 o 
  -6  -6  22       33.03       46.33      5.15 o 
  -5  -6  22       81.54       86.15      5.63 o 
  -4  -6  22       75.78       79.01      5.46 o 
  -2  -6  22     1242.69     1280.65     94.71 o 
  -1  -6  22      260.20      255.31     21.10 o 
   0  -6  22      286.13      328.28     16.45 o 
   1  -6  22       13.00       12.35      3.09 o 
   2  -6  22      271.91      256.85     16.99 o 
   3  -6  22        3.52        6.69      3.09 o 
   4  -6  22       68.56       71.03      6.69 o 
   5  -6  22       36.62       34.95      2.84 o 
   6  -6  22      304.16      306.36      8.97 o 
   7  -6  22      228.99      234.45     18.87 o 
   8  -6  22       56.68       54.81      4.79 o 
   9  -6  22       63.63       54.95      4.34 o 
  -7  -5  22      709.13      697.46     48.90 o 
  -6  -5  22       39.16       40.66      5.15 o 
  -5  -5  22        2.13        5.75      2.57 o 
  -4  -5  22       34.85       36.63      5.66 o 
  -3  -5  22      774.70      805.24     39.50 o 
  -2  -5  22      315.65      328.40     26.25 o 
  -1  -5  22     4266.64     4751.47    342.81 o 
   0  -5  22      486.04      460.25     21.88 o 
   1  -5  22      799.08      975.54     41.13 o 
   2  -5  22      560.49      582.30     24.93 o 
   3  -5  22      412.95      457.37     19.83 o 
   4  -5  22       79.20       93.17      7.21 o 
   5  -5  22        7.41        6.69      2.06 o 
   6  -5  22       53.19       52.09      3.34 o 
   7  -5  22      196.79      193.52     10.80 o 
   8  -5  22        9.59        8.40      1.73 o 
   9  -5  22       20.26       27.23      2.34 o 
  -8  -4  22       10.56        9.27      2.06 o 
  -7  -4  22       99.52       98.61      5.05 o 
  -6  -4  22       34.26       27.95      4.89 o 
  -5  -4  22        1.69        2.83      1.46 o 
  -4  -4  22      174.84      165.15      8.18 o 
  -3  -4  22      395.36      416.92     31.91 o 
  -2  -4  22      855.83      861.14     51.47 o 
  -1  -4  22      292.03      275.89     17.50 o 
   0  -4  22      129.16      147.37      7.09 o 
   1  -4  22      408.80      367.26     16.01 o 
   2  -4  22      433.51      496.26     21.29 o 
   3  -4  22      137.09      100.37      7.21 o 
   4  -4  22      190.46      219.41      9.15 o 
   5  -4  22       55.73       59.85      3.81 o 
   6  -4  22     2268.25     2201.49     70.01 o 
   7  -4  22      104.71      108.06      8.97 o 
   8  -4  22      697.56      656.28     32.43 o 
   9  -4  22      105.26       96.25      7.21 o 
  -8  -3  22       25.56       27.80      3.09 o 
  -7  -3  22      333.71      367.19     17.06 o 
  -6  -3  22       54.22       63.93      2.81 o 
  -5  -3  22       23.68       18.39      3.35 o 
  -4  -3  22      227.27      249.19     11.82 o 
  -3  -3  22        8.45        9.81      1.46 o 
  -2  -3  22      199.25      207.44     13.38 o 
  -1  -3  22     1216.89     1202.92     71.55 o 
   0  -3  22      918.95      942.98     56.62 o 
   1  -3  22      697.64      772.61     46.33 o 
   2  -3  22       23.48       25.74      3.09 o 
   3  -3  22      154.36      182.38      7.67 o 
   4  -3  22      115.90      118.84      5.56 o 
   5  -3  22      291.45      330.48     13.23 o 
   6  -3  22       37.56       39.12      4.63 o 
   7  -3  22      745.29      777.24     41.69 o 
   8  -3  22      229.85      247.58     14.41 o 
   9  -3  22      198.21      202.23      6.91 o 
  -9  -2  22        5.18        7.21      2.06 o 
  -8  -2  22      283.39      262.11     10.85 o 
  -7  -2  22       72.83       84.21      5.66 o 
  -6  -2  22       58.16       69.50      5.66 o 
  -5  -2  22      206.31      223.12     30.11 o 
  -4  -2  22       20.03       26.11      2.57 o 
  -3  -2  22       38.76       45.90      2.91 o 
  -2  -2  22      648.90      727.31     43.75 o 
  -1  -2  22      103.63      122.51      8.24 o 
   0  -2  22      410.86      409.72     25.22 o 
   1  -2  22      117.33      128.17      8.75 o 
   2  -2  22      632.42      570.83     35.00 o 
   3  -2  22       64.00       74.16      3.95 o 
   4  -2  22     4470.53     4659.03    168.25 o 
   5  -2  22       57.69       54.98      3.59 o 
   6  -2  22     1032.15     1005.78     61.25 o 
   7  -2  22       12.11        8.75      2.57 o 
   8  -2  22       23.77       26.10      2.34 o 
   9  -2  22       18.30       24.77      1.98 o 
  -9  -1  22       62.17       74.59      3.81 o 
  -8  -1  22       26.84       27.28      3.60 o 
  -7  -1  22      485.22      407.15     22.65 o 
  -6  -1  22       52.02       52.35      5.92 o 
  -5  -1  22      575.41      541.97     24.35 o 
  -4  -1  22       90.59       80.30      6.18 o 
  -3  -1  22     6588.49     7083.64    245.08 o 
  -2  -1  22       16.04       20.13      1.82 o 
  -1  -1  22     1115.22     1178.89     49.86 o 
   0  -1  22      307.23      273.41     10.90 o 
   1  -1  22     9769.13    11002.40    470.10 o 
   2  -1  22       15.52       23.45      2.57 o 
   3  -1  22      141.33      133.32      6.92 o 
   4  -1  22       96.14       81.36      4.89 o 
   5  -1  22      252.19      205.64      8.90 o 
   6  -1  22        5.35        2.06      2.57 o 
   7  -1  22      325.34      322.22     18.53 o 
   8  -1  22       18.87       24.71      2.34 o 
   9  -1  22      100.14      131.81      6.95 o 
 -10   0  22      106.81      111.30      4.22 o 
  -9   0  22       49.24       63.88      8.24 o 
  -8   0  22     1255.30     1253.17     46.77 o 
  -7   0  22      114.66      100.89      5.82 o 
  -6   0  22       87.23       85.96      5.10 o 
  -5   0  22       36.30       25.48      2.57 o 
  -4   0  22       11.47       13.11      1.36 o 
  -3   0  22       59.47       62.80      2.97 o 
  -2   0  22      898.03      838.94     29.59 o 
  -1   0  22     1703.64     1718.74     51.48 o 
   0   0  22     2465.84     3002.83     89.72 o 
   1   0  22      640.88      577.59     25.48 o 
   2   0  22      698.20      580.10     37.58 o 
   3   0  22      455.62      447.30     29.34 o 
   4   0  22      110.88      161.11     11.84 o 
   5   0  22      328.45      385.53     25.74 o 
   7   0  22       54.26       70.52      5.66 o 
   8   0  22       80.57       74.12      5.15 o 
   9   0  22       62.43       69.28      4.63 o 
 -10   1  22       78.20       97.87     12.35 o 
  -9   1  22       92.59       90.40      4.54 o 
  -8   1  22       39.75       35.00      4.12 o 
  -7   1  22      757.64      662.46     41.18 o 
  -6   1  22       17.67       23.16      3.60 o 
  -5   1  22      114.76      118.90      8.75 o 
  -4   1  22       33.97       35.00      3.60 o 
  -3   1  22    10194.65    12098.20    711.87 o 
  -2   1  22       12.99       13.19      1.27 o 
  -1   1  22     9791.58    10873.58    376.26 o 
   0   1  22      177.92      173.54      9.57 o 
   1   1  22      988.71     1159.98     50.13 o 
   2   1  22       12.24        7.75      1.24 o 
   3   1  22       15.93       23.88      6.18 o 
   4   1  22      217.64      251.19     17.50 o 
   5   1  22       72.25       63.31      6.18 o 
   6   1  22       78.78       69.04      4.08 o 
   7   1  22     3162.83     2971.11     99.67 o 
   8   1  22      115.05      114.78      7.72 o 
 -10   2  22       98.58      107.78      5.10 o 
  -9   2  22       93.54       94.20      6.18 o 
  -8   2  22       39.13       48.90      4.63 o 
  -7   2  22        1.45        0.51      2.57 o 
  -6   2  22      143.63      132.29      9.78 o 
  -5   2  22       46.87       41.69      4.12 o 
  -4   2  22     5547.94     5719.67    337.15 o 
  -3   2  22      100.10      114.27      8.24 o 
  -2   2  22      645.69      557.67     19.88 o 
  -1   2  22      250.96      257.47     18.83 o 
   0   2  22     1979.94     1902.37     66.17 o 
   1   2  22       98.85      108.20      9.20 o 
   2   2  22     1770.87     1892.97     81.37 o 
   3   2  22      450.23      545.24     24.31 o 
   4   2  22      725.58      734.52     47.87 o 
   5   2  22      379.45      367.95     12.67 o 
   6   2  22       52.52       49.36      5.45 o 
   7   2  22       14.60       10.46      1.36 o 
   8   2  22       12.26       19.04      2.57 o 
 -10   3  22        8.62        8.55      1.61 o 
  -9   3  22      462.15      484.38     18.83 o 
  -8   3  22       13.71       14.21      1.41 o 
  -7   3  22     1026.47      991.71     28.02 o 
  -6   3  22       79.24       73.32      5.92 o 
  -5   3  22      194.05      169.35     11.32 o 
  -4   3  22       52.56       58.16      4.63 o 
  -3   3  22      152.69      185.56      8.37 o 
  -2   3  22       10.95        9.57      1.06 o 
  -1   3  22       60.60       59.11      2.64 o 
   0   3  22      175.67      135.24      8.28 o 
   1   3  22      230.29      170.80      6.61 o 
   2   3  22       49.81       45.48      2.18 o 
   3   3  22     2960.13     2755.86    173.98 o 
   4   3  22       31.51       37.37      2.40 o 
   5   3  22      119.59      130.56      5.24 o 
   6   3  22       64.85       76.31      2.96 o 
   7   3  22      146.74      131.39      6.69 o 
 -10   4  22      382.76      400.97     20.59 o 
  -9   4  22       15.11       12.31      1.47 o 
  -8   4  22       22.34       29.81      2.28 o 
  -7   4  22       34.36       32.31      1.78 o 
  -6   4  22     1730.66     1690.01     53.80 o 
  -5   4  22       46.92       52.50      5.15 o 
  -4   4  22      188.93      240.95     16.47 o 
  -3   4  22      123.86      114.90      5.63 o 
  -2   4  22      751.90      745.78     32.97 o 
  -1   4  22       73.61       61.77      4.63 o 
   0   4  22      273.87      290.67     13.56 o 
   1   4  22      157.34      105.52      7.21 o 
   2   4  22       35.64       39.06      2.86 o 
   3   4  22      740.61      719.18     24.69 o 
   4   4  22       34.13       45.11      3.60 o 
   5   4  22       82.52       83.38      9.01 o 
   6   4  22       50.27       60.69      3.43 o 
   7   4  22       90.56      107.77      5.05 o 
 -10   5  22       21.95       25.07      1.98 o 
  -9   5  22       15.60       28.57      2.85 o 
  -8   5  22       16.97       16.45      1.91 o 
  -7   5  22      652.57      671.15     22.80 o 
  -6   5  22       19.86       19.58      2.09 o 
  -5   5  22        7.11        6.18      2.57 o 
  -4   5  22       61.75       73.61      6.18 o 
  -3   5  22       14.64       19.44      1.98 o 
  -2   5  22      109.09      130.74      8.75 o 
  -1   5  22        7.41        6.35      1.54 o 
   0   5  22      307.37      307.62     30.88 o 
   1   5  22     2254.07     2262.70    102.82 o 
   2   5  22      618.34      601.09     20.88 o 
   3   5  22       12.67       19.54      2.18 o 
   4   5  22       98.39      103.64      4.37 o 
   5   5  22      352.32      347.31     12.54 o 
   6   5  22       15.32        9.09      1.24 o 
 -10   6  22      230.67      201.39     11.36 o 
  -8   6  22     1261.56     1217.73     43.83 o 
  -7   6  22      325.21      344.00     12.69 o 
  -6   6  22      299.10      307.28     10.17 o 
  -5   6  22       78.71       71.38      3.81 o 
  -4   6  22     1357.02     1340.51     50.90 o 
  -2   6  22        5.36        5.92      2.18 o 
  -1   6  22      157.10      186.33     14.41 o 
   0   6  22       16.16       21.30      3.08 o 
   1   6  22     1799.29     1848.89     68.44 o 
   2   6  22      803.99      734.86     34.02 o 
   3   6  22      278.17      290.64     14.55 o 
   4   6  22      149.55      133.45      6.14 o 
   5   6  22       59.89       53.89      3.64 o 
  -9   7  22        9.59        9.12      2.83 o 
  -8   7  22      249.42      329.43     28.31 o 
  -7   7  22       29.06       33.98      4.32 o 
  -6   7  22      267.82      259.25     17.63 o 
  -5   7  22     1196.15     1337.20     51.61 o 
  -4   7  22      418.41      414.54     48.13 o 
  -3   7  22      108.73      123.61      7.62 o 
  -2   7  22      129.65      121.48      8.25 o 
  -1   7  22     1347.99     1306.68     61.63 o 
   0   7  22      261.44      260.28     13.65 o 
   1   7  22      751.57      714.44     47.87 o 
   2   7  22      125.15      119.42     10.29 o 
   3   7  22      564.49      590.91     39.12 o 
  -9   8  22        7.48        6.73      2.09 o 
  -8   8  22      205.17      205.25      9.52 o 
  -7   8  22        6.64        7.91      2.84 o 
  -6   8  22      117.43      134.01      9.01 o 
  -5   8  22       29.64       31.56      2.98 o 
  -4   8  22     1719.12     1568.46     81.25 o 
  -3   8  22      100.78       90.08      8.75 o 
  -2   8  22      163.90      148.25      8.71 o 
  -1   8  22      394.01      388.65     19.64 o 
   0   8  22        5.89       10.81      3.60 o 
   1   8  22      210.18      209.49     15.44 o 
   2   8  22        2.98        3.09      2.57 o 
  -8   9  22        8.85        7.21      3.09 o 
  -7   9  22        0.87        0.86      2.09 o 
  -6   9  22       71.03       59.18      8.75 o 
  -5   9  22       54.93       59.21      5.19 o 
  -4   9  22       18.43       10.58      2.04 o 
  -3   9  22       12.10       10.73      1.29 o 
  -2   9  22      161.53      141.91      5.98 o 
  -1   9  22      119.52      120.54      6.06 o 
   0   9  22      103.79      120.45      9.78 o 
  -6  10  22      171.25      167.40      9.75 o 
  -5  10  22       35.39       37.91      3.95 o 
  -4  10  22       42.73       36.63      5.40 o 
  -3  10  22        6.62       10.81      3.09 o 
  -2  10  22       16.53       13.90      2.06 o 
   1 -11  23      321.96      402.00     24.71 o 
   2 -11  23        3.76        3.60      2.06 o 
   3 -11  23       20.99       22.13      3.09 o 
  -2 -10  23      159.77      207.41      9.64 o 
  -1 -10  23        1.10        3.35      1.46 o 
   0 -10  23       15.23       13.38      3.09 o 
   1 -10  23       12.25       21.10      3.60 o 
   2 -10  23      738.20      717.78     30.18 o 
   3 -10  23       37.04       37.24      3.28 o 
   4 -10  23       64.28       60.96      5.40 o 
   5 -10  23       30.26       28.82      3.60 o 
   6 -10  23        1.97        0.00      2.06 o 
  -4  -9  23       22.16       14.93      2.06 o 
  -3  -9  23       26.78       37.02      2.91 o 
  -2  -9  23       76.71       76.18      4.73 o 
  -1  -9  23      345.62      314.26     14.37 o 
   0  -9  23      134.22      151.85     11.32 o 
   1  -9  23       55.46       67.18      4.73 o 
   2  -9  23       35.84       40.07      2.86 o 
   3  -9  23      306.16      271.97     10.30 o
[truncated: 283,303 more chars]
